# Supplementary material for: Genome-Wide Transcriptional Response of Mycobacterium smegmatis MC2155 to G-Quadruplex Ligands BRACO-19 and TMPyP4
Source: Front Microbiol. 2022 Mar 4;13:817024. doi: 10.3389/fmicb.2022.817024 (PMC8931766; doi:10.3389/fmicb.2022.817024)
Supplement: Supplementary file 1 [file Table_1.XLSX]

## Sheet: BRACO-19 vs Control
Table S1. Gene expression profiles of M. smegmatis MC2155 exposed to BRACO-19 and TMPyP4
Geneid	Start	End	Strand	Length	gene_name	logFC	logCPM	PValue	FDR
MSMEG_0001	499	1692	+	1194	dnaN	-0.0631272	8.54459	0.434978	0.515561
MSMEG_0002	1721	2614	+	894		-0.029928	7.39899	0.721858	0.780686
MSMEG_0003	2624	3778	+	1155		0.347848	6.0899	0.00626435	0.0135479
MSMEG_0004	3775	4359	+	585		0.868861	3.99071	4.29372e-05	0.000176166
MSMEG_0005	4591	6618	+	2028	gyrB	1.20866	10.7782	1.16344e-11	8.74906e-10
MSMEG_0006	6648	9176	+	2529	gyrA	1.21581	11.1682	3.20607e-11	1.85396e-09
MSMEG_0007	9229	10011	+	783		1.50013	8.3154	1.97015e-11	1.29366e-09
MSMEG_0008	10072	10148	+	77	tRNA-Ile	2.10083	4.11615	6.09897e-09	1.13657e-07
MSMEG_0009	10184	10276	+	93		2.74829	1.2604	0.000563609	0.00167737
MSMEG_0010	10293	10368	+	76	tRNA-Ala	2.14547	3.17146	5.25887e-07	4.25691e-06
MSMEG_0011	10411	11211	+	801		2.12717	5.58364	4.30357e-12	4.15225e-10
MSMEG_0012	11215	12246	+	1032		1.64373	3.62733	2.91728e-08	3.9752e-07
MSMEG_0014	14130	15098	-	969		0.295254	3.28164	0.239056	0.315193
MSMEG_0015	13310	14140	+	831		1.12947	3.39646	2.34587e-05	0.000105353
MSMEG_0016	15256	15522	+	267		3.08423	1.35563	5.08729e-05	0.000204243
MSMEG_0017	15525	17252	+	1728		4.2277	3.79983	2.51698e-13	6.02262e-11
MSMEG_0018	17249	19018	+	1770		4.84991	4.38817	1.37067e-14	1.02492e-11
MSMEG_0019	19052	41623	+	22572		3.69435	7.30922	7.76425e-18	4.64457e-14
MSMEG_0020	41689	42636	-	948		1.78054	5.55277	1.39844e-11	9.9589e-10
MSMEG_0021	42944	43354	+	411	panD	0.335614	2.49208	0.222598	0.29683
MSMEG_0022	43366	44688	+	1323		0.317441	6.06908	0.00797199	0.0167917
MSMEG_0023	44692	45102	-	411		-0.7948	6.11747	2.74543e-06	1.67242e-05
MSMEG_0024	45223	45750	+	528		-0.916592	10.4573	1.62306e-09	3.86818e-08
MSMEG_0025	45854	46261	-	408		-0.555419	7.90554	6.38577e-06	3.46011e-05
MSMEG_0026	46417	46701	-	285		-0.702121	6.87207	2.81177e-06	1.70935e-05
MSMEG_0027	46797	47546	+	750		-0.340362	6.53254	0.00396338	0.00909433
MSMEG_0028	48216	50093	-	1878		0.0518996	8.25777	0.552658	0.629955
MSMEG_0029	47564	48238	+	675		-0.415188	7.54382	0.0002311	0.000759582
MSMEG_0030	50090	51349	-	1260	pknA	-0.103952	7.40631	0.234634	0.310253
MSMEG_0031	51381	52856	-	1476		0.151283	6.92642	0.136824	0.195809
MSMEG_0032	52853	54268	-	1416		-0.0189943	7.00938	0.820482	0.860772
MSMEG_0033	54265	55803	-	1539		0.586919	8.18706	1.26661e-06	8.73914e-06
MSMEG_0034	55826	56293	-	468		0.676091	6.82995	9.11129e-07	6.74551e-06
MSMEG_0035	56429	57892	-	1464		0.00752518	9.0517	0.924194	0.942954
MSMEG_0039	58655	59029	-	375		0.783286	3.52383	0.000565191	0.00168124
MSMEG_0040	59041	59346	-	306		0.387709	3.56379	0.0859662	0.131387
MSMEG_0041	59348	59824	-	477		0.899309	1.91485	0.0179436	0.0342169
MSMEG_0042	59900	60463	+	564		0.768745	5.31943	1.86352e-05	8.65504e-05
MSMEG_0043	60479	61303	-	825		0.154174	6.16441	0.120445	0.175561
MSMEG_0044	61470	63548	+	2079		1.46214	7.30319	1.67465e-12	2.04444e-10
MSMEG_0045	63545	66013	+	2469		1.17765	6.56159	1.61014e-08	2.45711e-07
MSMEG_0046	66010	67167	+	1158		0.639453	5.46396	0.000642604	0.00187973
MSMEG_0047	67182	68117	-	936		0.253701	5.21201	0.0486268	0.0806224
MSMEG_0048	68264	68767	+	504		-1.04645	4.36282	5.28825e-06	2.97875e-05
MSMEG_0049	68769	69734	-	966		-0.627891	6.17055	5.32043e-06	2.99124e-05
MSMEG_0050	69779	70045	+	267		0.563209	3.70687	0.0146521	0.0285594
MSMEG_0051	70234	70527	-	294		-1.86464	3.88551	1.02827e-06	7.39314e-06
MSMEG_0052	70911	71690	+	780		0.441839	5.55128	0.00233117	0.00575766
MSMEG_0053	72820	74208	-	1389		-0.284019	7.15487	0.00578302	0.0126672
MSMEG_0055	74600	76177	+	1578		2.11584	4.8175	1.55291e-10	5.99321e-09
MSMEG_0056	76213	76530	+	318		0.838498	3.72899	0.000815867	0.00231085
MSMEG_0057	76535	77383	+	849		0.512238	6.60437	3.91263e-05	0.000163104
MSMEG_0058	77398	77925	+	528		0.662377	5.51856	0.000121143	0.000431613
MSMEG_0059	77918	79642	+	1725		0.182927	6.99389	0.0504296	0.0830132
MSMEG_0060	79650	81089	+	1440		0.605188	6.47938	1.02119e-05	5.17255e-05
MSMEG_0061	81089	83317	+	2229		0.261432	6.92353	0.0118591	0.0238457
MSMEG_0062	83318	85099	+	1782		0.256287	6.23275	0.0791717	0.12241
MSMEG_0063	85248	85541	+	294		-0.260108	5.0927	0.058882	0.0950437
MSMEG_0064	85616	86911	+	1296		0.389183	5.61792	0.00924278	0.0191448
MSMEG_0065	86997	87299	+	303		-0.634731	6.5901	1.43337e-05	6.92044e-05
MSMEG_0066	87331	87618	+	288		-0.460426	5.32135	0.00256624	0.00627092
MSMEG_0067	87738	89162	+	1425		-0.133529	7.2863	0.169001	0.234454
MSMEG_0068	89159	90691	+	1533		0.237009	6.84715	0.0196319	0.0369768
MSMEG_0069	91173	91874	+	702		1.21487	6.59017	1.27683e-08	2.04773e-07
MSMEG_0070	92737	93072	+	336		-0.0235273	6.04031	0.837148	0.874803
MSMEG_0071	93072	95339	+	2268		0.27123	8.1791	0.0066166	0.0142069
MSMEG_0076	99798	101360	+	1563		0.314507	6.46543	0.00280365	0.00675179
MSMEG_0077	101776	102093	-	318		0.208076	5.18952	0.161132	0.225208
MSMEG_0078	102127	102702	-	576		-0.154108	5.27838	0.230427	0.305907
MSMEG_0079	102936	103682	-	747		0.0872345	4.51567	0.598485	0.671948
MSMEG_0080	103713	104243	-	531		0.033826	4.1715	0.837006	0.874803
MSMEG_0081	104251	104583	-	333		0.151125	3.94139	0.397643	0.478131
MSMEG_0082	104594	105988	-	1395		0.0185402	6.62092	0.863393	0.895271
MSMEG_0083	105985	107334	-	1350		-0.194689	6.69956	0.0511416	0.0840464
MSMEG_0084	107565	107822	-	258		-0.347066	1.86837	0.266378	0.345057
MSMEG_0085	107834	109849	-	2016		0.780822	5.34351	1.47969e-05	7.11536e-05
MSMEG_0086	109846	110829	-	984		1.02088	4.31693	4.00413e-06	2.33003e-05
MSMEG_0087	110826	111593	-	768		1.38872	3.7404	3.06779e-07	2.6869e-06
MSMEG_0088	111735	113369	+	1635	ptsI	0.991366	3.36591	0.000427177	0.00130777
MSMEG_0089	113433	114407	+	975		1.46405	3.30291	6.99325e-06	3.7654e-05
MSMEG_0090	114447	116594	-	2148		0.408901	5.14651	0.00700586	0.0149782
MSMEG_0091	116600	117193	-	594		-0.667261	6.57154	6.27587e-06	3.41915e-05
MSMEG_0092	117306	117941	+	636		0.531313	5.92902	0.000854188	0.00240685
MSMEG_0093	118003	118965	+	963		1.75923	8.43636	6.57477e-14	2.57752e-11
MSMEG_0094	119878	120057	-	180		1.5884	5.2224	4.23224e-08	5.29613e-07
MSMEG_0095	118962	119897	+	936		1.48701	7.97637	7.443e-12	6.09918e-10
MSMEG_0096	120261	121115	+	855		-0.193094	8.4572	0.0449893	0.075576
MSMEG_0097	121119	122084	+	966		0.421366	7.05991	0.000708154	0.0020435
MSMEG_0098	122105	122818	+	714		0.632649	6.12508	5.98457e-05	0.000234752
MSMEG_0099	122829	123314	+	486		0.946546	2.99572	0.00183295	0.0046698
MSMEG_0100	123837	124643	-	807		-0.187669	6.02722	0.139379	0.199037
MSMEG_0101	123311	123865	+	555		0.227055	4.41415	0.245356	0.321728
MSMEG_0102	124640	125875	-	1236		-0.881784	7.23744	1.70236e-07	1.67217e-06
MSMEG_0103	125900	127099	-	1200		-0.150183	4.65784	0.343582	0.42395
MSMEG_0104	127143	128024	-	882		0.265072	3.15555	0.212663	0.285364
MSMEG_0105	128084	128734	+	651		-0.648354	2.26369	0.0373621	0.0644835
MSMEG_0106	128750	129916	+	1167		0.157141	3.11107	0.577094	0.652216
MSMEG_0107	129926	131527	-	1602		-0.127654	7.14303	0.263803	0.342463
MSMEG_0108	131570	132709	-	1140		-0.3112	6.18844	0.00385603	0.00887867
MSMEG_0109	132711	134153	-	1443	pntB	-0.481122	7.28848	0.000166806	0.000573798
MSMEG_0110	134172	135713	-	1542	pntA	-0.0963601	5.29033	0.538694	0.616976
MSMEG_0111	135783	136787	-	1005		-0.7758	5.42395	9.02945e-05	0.000336537
MSMEG_0113	136950	137810	+	861		0.718115	1.50355	0.149035	0.210464
MSMEG_0114	137817	138845	+	1029		-0.588917	3.7879	0.0115245	0.0232591
MSMEG_0115	139607	140287	-	681	dehII	-0.266917	2.93724	0.272083	0.351155
MSMEG_0116	138829	139626	+	798		0.353998	2.47606	0.350991	0.431933
MSMEG_0117	140284	141147	-	864		0.146905	3.295	0.497203	0.577416
MSMEG_0118	141232	141732	+	501		0.0344128	5.19163	0.805242	0.848952
MSMEG_0119	141740	141850	-	111		1.25039	1.30083	0.0614	0.0984436
MSMEG_0120	141969	142628	+	660		-0.530528	7.29369	0.00013864	0.000487848
MSMEG_0121	142625	143398	+	774		-0.733033	5.97761	5.72934e-06	3.16755e-05
MSMEG_0122	143535	144542	+	1008		0.417189	3.10376	0.0856354	0.130982
MSMEG_0124	146549	147232	-	684		-0.460395	3.02117	0.0879544	0.13422
MSMEG_0125	145067	146593	+	1527		0.820867	2.0043	0.0467246	0.0781399
MSMEG_0126	147229	148347	-	1119		-0.163379	4.69646	0.267331	0.345767
MSMEG_0127	148387	149478	-	1092		-0.812228	3.93504	0.00139371	0.00371035
MSMEG_0128	149514	149963	+	450		-1.04567	3.70013	0.000800163	0.00227283
MSMEG_0129	149990	150424	+	435		-0.678596	6.47743	4.48828e-05	0.000183019
MSMEG_0130	150431	151123	-	693		0.0954509	4.72406	0.591773	0.665661
MSMEG_0131	151273	152907	+	1635		0.499653	4.55759	0.00556579	0.0122451
MSMEG_0132	153100	153900	+	801		-0.0693635	5.5765	0.592279	0.665854
MSMEG_0133	153902	154771	+	870		-0.202213	4.67143	0.192008	0.261877
MSMEG_0134	154776	156005	+	1230		-0.579563	5.87987	7.85372e-05	0.000297536
MSMEG_0135	156002	157033	+	1032		-0.739473	5.85757	1.76181e-05	8.27247e-05
MSMEG_0136	157030	158604	+	1575		-0.546428	5.54991	0.000145972	0.000510491
MSMEG_0137	158623	160266	+	1644		-0.838259	6.16851	1.85339e-06	1.19215e-05
MSMEG_0138	160266	161438	+	1173		-0.894002	6.01129	1.65971e-07	1.64923e-06
MSMEG_0139	161440	162996	+	1557		-0.757091	6.15744	2.0667e-06	1.30964e-05
MSMEG_0140	162966	163574	+	609		-0.984148	4.73872	2.73825e-06	1.67072e-05
MSMEG_0141	163571	164539	+	969		-1.02164	5.07074	2.27117e-06	1.42263e-05
MSMEG_0142	164536	165084	+	549		-0.724228	3.36411	0.00679923	0.0145748
MSMEG_0143	165051	165941	+	891		-1.21336	5.40746	1.67932e-07	1.65921e-06
MSMEG_0144	166609	168477	-	1869		-0.0149817	3.54445	0.933974	0.949852
MSMEG_0145	165944	166612	+	669		-0.503557	2.44267	0.0761664	0.11853
MSMEG_0146	168543	169361	-	819		-0.832926	6.89013	1.77991e-08	2.66852e-07
MSMEG_0147	169419	170333	-	915		-1.23227	6.5774	1.18273e-07	1.23474e-06
MSMEG_0148	170367	170996	-	630		-1.28162	5.06956	3.92991e-08	4.99124e-07
MSMEG_0149	171077	172504	-	1428		-0.291667	4.00289	0.142883	0.203119
MSMEG_0150	172501	173934	-	1434		-1.00862	4.81546	2.89997e-06	1.75583e-05
MSMEG_0151	173931	174254	-	324		-1.42414	3.5326	1.19515e-05	5.9282e-05
MSMEG_0152	174258	175340	-	1083		-1.38922	4.98991	5.66843e-07	4.5576e-06
MSMEG_0153	175555	176568	+	1014	panE	-0.926377	5.40602	8.43564e-06	4.40332e-05
MSMEG_0154	176579	178012	+	1434	pyk	-0.0997513	6.51782	0.43721	0.518001
MSMEG_0155	178054	178524	-	471		-0.0765319	5.43064	0.562279	0.638973
MSMEG_0156	178631	179557	+	927		-0.589665	5.39333	0.000121526	0.000432461
MSMEG_0157	179717	181450	+	1734		-1.07393	5.78097	3.46712e-08	4.52845e-07
MSMEG_0158	181519	182781	+	1263		-0.918154	5.59994	1.24383e-07	1.29627e-06
MSMEG_0159	182884	183369	+	486		-0.640548	2.69851	0.0109572	0.0222718
MSMEG_0160	183366	184964	+	1599		-0.434155	3.61686	0.0219991	0.0407932
MSMEG_0161	184961	187780	+	2820		-0.146673	4.39949	0.344813	0.425293
MSMEG_0164	188427	189770	-	1344		1.64147	1.77039	0.000181497	0.000618288
MSMEG_0165	189944	190786	+	843	fdhD	0.23052	6.64411	0.120003	0.175045
MSMEG_0166	190817	191545	-	729		0.0520229	7.24428	0.699598	0.761185
MSMEG_0167	191746	193149	-	1404		-1.37596	3.57634	2.12077e-05	9.65485e-05
MSMEG_0168	193685	194971	+	1287		0.744405	2.18872	0.0257249	0.0466606
MSMEG_0170	195185	196567	+	1383		0.527373	4.25393	0.0068964	0.0147547
MSMEG_0171	196658	197587	+	930		-0.409033	9.1752	0.000621011	0.0018237
MSMEG_0172	197588	198190	-	603		-0.610967	8.80351	6.34365e-06	3.44666e-05
MSMEG_0173	198371	198691	-	321		-0.310697	3.39511	0.113219	0.166448
MSMEG_0174	198688	199059	-	372		-0.0128643	4.24844	0.947272	0.960112
MSMEG_0175	199157	200293	+	1137		0.127734	2.1273	0.655217	0.723157
MSMEG_0176	200304	201158	+	855		0.574654	1.36526	0.159533	0.223286
MSMEG_0177	201116	202087	+	972		1.23297	1.05182	0.0192809	0.0363843
MSMEG_0178	202084	202866	+	783		0.208394	2.0518	0.542784	0.620948
MSMEG_0179	202876	203547	-	672		0.559413	3.27415	0.0431031	0.0728164
MSMEG_0180	203664	204173	-	510		0.0971981	3.47165	0.676243	0.741574
MSMEG_0181	204225	205163	+	939		-1.56782	2.5257	3.02248e-05	0.000130357
MSMEG_0182	205190	206347	+	1158		0.19175	3.31972	0.468114	0.549609
MSMEG_0183	208033	208584	-	552		0.477143	2.85172	0.0787229	0.121811
MSMEG_0184	206362	208134	+	1773		0.180259	4.45655	0.24989	0.326527
MSMEG_0185	208581	211442	-	2862		0.243144	6.0649	0.0547564	0.0891301
MSMEG_0186	211421	211915	-	495		0.410051	4.11025	0.0234897	0.0431557
MSMEG_0187	212548	213024	-	477		0.851429	5.39485	4.09128e-06	2.37612e-05
MSMEG_0188	212103	212558	+	456		1.01267	4.30315	3.95333e-06	2.30271e-05
MSMEG_0189	212999	214165	-	1167		2.13072	2.52489	4.62749e-07	3.82301e-06
MSMEG_0190	214183	215742	-	1560		0.00968011	2.12138	0.976218	0.981799
MSMEG_0191	215751	216680	-	930		1.05149	1.87429	0.0134463	0.0266079
MSMEG_0192	216912	217814	+	903		-0.248548	3.21542	0.311851	0.392076
MSMEG_0193	217828	218724	+	897		-0.27095	6.27099	0.0606163	0.0973964
MSMEG_0194	218725	219423	-	699		-0.754123	7.85761	1.03132e-06	7.40616e-06
MSMEG_0195	219598	221238	+	1641		-0.287962	3.92843	0.17721	0.244256
MSMEG_0196	221243	222139	+	897		-0.560061	2.89471	0.0390556	0.066847
MSMEG_0197	222149	222793	-	645		1.15746	1.79851	0.0043497	0.00985603
MSMEG_0198	222803	223936	-	1134		0.917599	2.0193	0.0086907	0.018089
MSMEG_0200	225160	227712	+	2553		0.387656	3.50227	0.107467	0.158929
MSMEG_0206	233161	235296	-	2136		0.333126	6.59028	0.00200796	0.0050682
MSMEG_0207	232728	233168	+	441		0.586332	2.04982	0.136436	0.195347
MSMEG_0208	235408	235785	+	378		0.712707	2.90064	0.0380639	0.065487
MSMEG_0209	235782	236060	+	279		0.223253	2.84076	0.363693	0.444365
MSMEG_0210	236061	237149	-	1089		-0.213644	4.57561	0.151915	0.213775
MSMEG_0211	237244	239607	-	2364		-0.330273	5.92513	0.0103401	0.0211613
MSMEG_0212	239607	240026	-	420		-0.539319	4.2437	0.0174287	0.0332988
MSMEG_0213	240031	240471	-	441		0.232217	3.9219	0.277647	0.356966
MSMEG_0214	240488	241771	-	1284		-0.0032017	7.08212	0.971118	0.978478
MSMEG_0215	241749	242465	-	717		-0.263419	6.08079	0.0308867	0.0546801
MSMEG_0216	242603	243397	+	795		-1.48617	8.38676	4.63366e-13	8.66206e-11
MSMEG_0217	243477	244601	-	1125		-0.495293	5.35773	0.000936137	0.00259859
MSMEG_0218	244773	245267	+	495		0.793162	4.13546	0.00045478	0.00138377
MSMEG_0219	245271	246293	-	1023		0.147207	6.74757	0.167678	0.23305
MSMEG_0220	246357	247199	+	843		-1.01197	6.11664	7.84037e-09	1.40388e-07
MSMEG_0221	247214	248173	+	960		-1.00968	6.93473	1.62432e-08	2.46617e-07
MSMEG_0222	248214	248957	+	744		-0.449259	6.21998	0.000394529	0.0012222
MSMEG_0223	248954	249436	+	483		0.144974	5.025	0.308769	0.389166
MSMEG_0224	249456	250112	+	657		-0.0729647	6.40951	0.459696	0.541746
MSMEG_0225	250120	253017	-	2898		0.411792	8.01696	9.32775e-05	0.00034593
MSMEG_0226	253014	253442	-	429		0.615836	6.02115	3.44685e-05	0.000145821
MSMEG_0227	253688	254257	+	570		0.670247	4.0218	0.000920153	0.00256016
MSMEG_0228	254330	257482	+	3153		0.848833	6.25173	2.47635e-06	1.53508e-05
MSMEG_0229	257573	259288	-	1716	ilvD	-0.239172	9.38942	0.0135851	0.0268206
MSMEG_0230	259367	259672	+	306		0.493083	5.76594	0.000648755	0.00189336
MSMEG_0231	259691	259990	-	300		0.272367	5.42774	0.0647356	0.1028
MSMEG_0232	260053	261282	+	1230		1.07122	4.86469	7.58403e-07	5.80892e-06
MSMEG_0233	261440	262480	+	1041		-0.253122	10.0652	0.0061024	0.0132599
MSMEG_0234	262543	264543	-	2001		-0.0684594	10.3151	0.370733	0.451032
MSMEG_0235	264607	265227	+	621		-1.29534	5.40232	5.25336e-08	6.18614e-07
MSMEG_0236	265224	265913	+	690		-0.689602	5.214	5.54294e-05	0.000220172
MSMEG_0238	267632	268102	-	471		-0.357661	5.30025	0.0155656	0.030193
MSMEG_0239	268095	269390	-	1296		-0.497326	6.71635	0.00019936	0.00066848
MSMEG_0240	269466	270074	-	609		-0.715682	7.19767	2.19731e-06	1.38361e-05
MSMEG_0241	270077	272941	-	2865		-0.130501	8.88419	0.132434	0.1903
MSMEG_0242	273263	273844	+	582		-0.455731	7.89305	6.04278e-05	0.000236415
MSMEG_0243	274044	274394	+	351		-1.54106	8.47391	1.05514e-12	1.54971e-10
MSMEG_0244	274400	275140	+	741		-1.3231	7.4221	2.2015e-09	5.10441e-08
MSMEG_0245	276501	276869	-	369		0.123663	3.12212	0.641486	0.710493
MSMEG_0246	275161	276513	+	1353		-0.243146	6.11962	0.0799812	0.123566
MSMEG_0247	276856	278070	-	1215		-0.386628	5.18826	0.0200733	0.0376422
MSMEG_0248	278070	279161	-	1092		0.0238077	4.15861	0.882696	0.910139
MSMEG_0249	279235	280374	+	1140		0.149496	7.07657	0.0974348	0.146593
MSMEG_0250	280382	283423	-	3042		0.447848	10.219	1.06405e-05	5.34888e-05
MSMEG_0251	283518	284216	-	699		0.519225	6.48501	0.000519692	0.00156064
MSMEG_0252	284219	284941	-	723	trmB	-0.376805	7.1589	0.000871461	0.00244976
MSMEG_0253	285164	286186	+	1023		1.07676	4.33531	1.82036e-06	1.17469e-05
MSMEG_0254	286183	287649	+	1467		0.753863	3.96702	0.00158911	0.00413667
MSMEG_0255	287807	289633	+	1827		-0.934486	8.40193	1.12855e-09	2.82467e-08
MSMEG_0256	289749	290651	+	903		0.593943	3.11524	0.00866065	0.0180327
MSMEG_0257	290685	292199	+	1515		-0.143583	3.98747	0.397772	0.478189
MSMEG_0258	293084	293794	-	711		0.143195	1.28531	0.716743	0.776872
MSMEG_0259	292201	293106	+	906		0.399895	2.53269	0.180711	0.248338
MSMEG_0260	293906	294721	+	816		-0.307491	3.73437	0.115492	0.169498
MSMEG_0261	294737	295729	+	993		-0.679843	6.45272	2.9901e-06	1.8031e-05
MSMEG_0262	295766	296872	+	1107		-0.0814396	4.72284	0.60102	0.673809
MSMEG_0263	296866	298137	+	1272		-0.257784	4.55514	0.0848328	0.129987
MSMEG_0264	298158	299276	+	1119		-0.170641	3.53258	0.340421	0.421005
MSMEG_0265	300761	301390	-	630		0.487408	6.39516	0.000525291	0.00157429
MSMEG_0266	299314	300771	+	1458		-0.160561	8.84312	0.131447	0.189155
MSMEG_0267	301478	302494	+	1017		-0.150378	9.58296	0.355106	0.435832
MSMEG_0268	302495	303274	-	780		0.607719	7.09629	2.75249e-05	0.000120449
MSMEG_0269	303324	304103	-	780		-0.404057	5.56464	0.00377565	0.00872382
MSMEG_0270	304140	305144	-	1005		-1.07198	5.50226	4.43114e-08	5.46537e-07
MSMEG_0271	305144	305800	-	657		0.922222	1.83585	0.0109301	0.0222393
MSMEG_0276	307518	309101	-	1584		1.7648	1.08481	0.00343094	0.00802027
MSMEG_0277	309098	310378	-	1281		2.88776	1.02106	2.67231e-05	0.000117456
MSMEG_0278	312095	312322	-	228		0.277369	5.76219	0.106077	0.157067
MSMEG_0279	310563	312098	+	1536		0.600744	6.22983	3.08473e-05	0.000132514
MSMEG_0280	312359	313258	-	900		0.253729	6.09118	0.0981889	0.147581
MSMEG_0281	313349	314920	+	1572		0.569725	2.80184	0.0521457	0.0855556
MSMEG_0282	314913	315233	+	321		-0.1028	3.12651	0.720865	0.780067
MSMEG_0283	315285	316055	+	771		0.667441	4.029	0.0094686	0.0195719
MSMEG_0284	316060	316854	-	795		0.398052	4.94736	0.0145584	0.0284231
MSMEG_0285	316851	317453	-	603		0.57902	4.29558	0.046657	0.0780705
MSMEG_0286	317634	318320	-	687		-0.420035	2.34054	0.206608	0.2783
MSMEG_0287	318317	318844	-	528		-0.453391	1.50298	0.446061	0.527633
MSMEG_0288	318960	320069	+	1110		-1.48033	5.26714	1.96059e-07	1.87046e-06
MSMEG_0289	320261	321361	+	1101		-0.576525	3.67957	0.0233737	0.0429823
MSMEG_0290	321386	322804	+	1419		-0.936086	4.66606	2.37098e-06	1.4805e-05
MSMEG_0291	322807	323652	-	846		-0.609109	2.53365	0.0356169	0.0618463
MSMEG_0293	324012	325277	-	1266		-0.793867	3.14544	0.00220333	0.00549179
MSMEG_0294	325317	326060	-	744	fabG	-0.668543	2.58317	0.0283513	0.0508538
MSMEG_0295	326057	327133	-	1077		-0.308728	3.08083	0.180387	0.248006
MSMEG_0296	327192	327647	-	456		-0.538129	3.31929	0.0387279	0.0664193
MSMEG_0299	329279	330544	-	1266		-0.354508	2.32436	0.217771	0.291368
MSMEG_0300	330792	331799	+	1008		0.316548	5.91315	0.00628911	0.0135817
MSMEG_0301	331803	333170	-	1368		0.0240114	5.25398	0.861151	0.893255
MSMEG_0302	334261	335472	-	1212		0.825093	4.94911	8.13769e-05	0.000307515
MSMEG_0303	333272	334264	+	993		0.843533	4.35617	9.33525e-05	0.000345994
MSMEG_0304	335465	337096	-	1632		0.565617	6.03402	0.00014553	0.000509398
MSMEG_0305	337102	337911	-	810		0.564629	5.94893	2.5004e-05	0.000110806
MSMEG_0306	337990	338826	+	837		0.068278	1.52244	0.868729	0.899447
MSMEG_0307	338897	339805	+	909		-0.215142	2.01641	0.482988	0.564084
MSMEG_0308	339809	340336	+	528		-0.277588	2.6814	0.312652	0.392917
MSMEG_0309	340411	341904	-	1494		-0.656384	5.43791	5.00107e-05	0.000201051
MSMEG_0311	342748	343923	+	1176		0.448603	7.05025	0.000153476	0.000534084
MSMEG_0312	343930	344559	-	630	eda	-0.425683	6.8306	0.00213758	0.00534683
MSMEG_0313	344556	346385	-	1830	edd	-0.495375	9.19778	0.000108332	0.000391803
MSMEG_0314	346382	347869	-	1488	zwf	-0.894473	9.558	3.02503e-09	6.55642e-08
MSMEG_0315	349207	350844	-	1638		0.472932	7.23204	0.00112707	0.00305765
MSMEG_0316	348060	349247	+	1188		0.0538795	6.60103	0.569691	0.645679
MSMEG_0317	350874	352070	-	1197		-0.45037	9.89543	3.26772e-05	0.000139525
MSMEG_0318	353392	354879	-	1488		0.465511	4.40781	0.00563009	0.0123639
MSMEG_0319	352236	353429	+	1194		-0.212989	5.67391	0.0729638	0.114199
MSMEG_0320	354881	355858	-	978		0.0655748	3.4909	0.738554	0.793592
MSMEG_0321	355916	358708	-	2793		1.03656	5.88553	2.99783e-08	4.02086e-07
MSMEG_0323	359235	360470	-	1236		-0.50536	1.91281	0.129938	0.187344
MSMEG_0325	361191	361703	+	513		0.449784	1.52558	0.32891	0.409221
MSMEG_0326	361710	363317	+	1608		0.236603	2.47129	0.372953	0.452904
MSMEG_0327	363333	364835	+	1503		0.0638128	3.17319	0.782886	0.83139
MSMEG_0328	364857	365306	+	450		0.62827	1.57888	0.147395	0.208345
MSMEG_0329	365303	365797	+	495		0.467401	1.12732	0.279086	0.358261
MSMEG_0330	365798	366985	-	1188		0.319784	2.18749	0.365444	0.446049
MSMEG_0331	366982	368034	-	1053		-0.333267	1.60033	0.374499	0.454596
MSMEG_0332	368223	369158	+	936		1.29628	1.98806	0.000836859	0.00236359
MSMEG_0333	369275	370873	+	1599		-0.694082	2.72265	0.0254165	0.0461852
MSMEG_0334	370879	372888	+	2010		-0.65375	3.03666	0.0139754	0.0274705
MSMEG_0336	373643	374437	+	795		-1.3955	1.53294	0.00331316	0.00779674
MSMEG_0337	374434	376188	+	1755		-0.893841	2.45196	0.00828014	0.0173581
MSMEG_0338	376204	377340	+	1137		-1.39709	2.25926	0.000406641	0.0012513
MSMEG_0339	377377	378393	+	1017		-0.654129	1.11023	0.171077	0.237114
MSMEG_0340	378402	379154	+	753		-0.381852	2.30291	0.214053	0.286972
MSMEG_0341	379158	380174	-	1017		0.260852	4.45675	0.0810682	0.124987
MSMEG_0342	380208	381053	-	846		0.414544	5.05193	0.0067513	0.0144858
MSMEG_0343	381177	381809	-	633		0.437712	5.37428	0.00701794	0.0149987
MSMEG_0344	382067	382837	+	771		-0.19792	1.37688	0.612561	0.684924
MSMEG_0345	382881	383699	+	819		0.762981	2.47976	0.0114202	0.0230874
MSMEG_0346	383703	385127	+	1425		0.58736	3.78611	0.00317153	0.00750477
MSMEG_0347	385157	386185	+	1029		-0.101896	3.01147	0.676638	0.741871
MSMEG_0348	386170	387498	+	1329		-0.0771683	3.78095	0.682259	0.746666
MSMEG_0349	387495	388796	+	1302		-0.162227	3.88767	0.506404	0.586053
MSMEG_0350	388793	389932	+	1140		-0.217896	3.87999	0.240794	0.316996
MSMEG_0351	389934	391421	+	1488		0.234971	4.11708	0.173731	0.240125
MSMEG_0352	391385	391987	+	603		-0.0772789	2.64625	0.776944	0.8264
MSMEG_0353	392047	392592	+	546		-0.222648	2.43802	0.411462	0.491585
MSMEG_0354	392616	392957	+	342		1.10836	1.59305	0.0102308	0.0209664
MSMEG_0355	392954	393448	+	495		-0.417015	4.47014	0.027571	0.049588
MSMEG_0356	393601	393897	-	297		-0.466295	3.57528	0.0512981	0.0842574
MSMEG_0357	394013	395614	+	1602		0.199807	5.04349	0.262722	0.341209
MSMEG_0358	395654	396616	+	963		0.348878	4.61603	0.0207968	0.0388164
MSMEG_0359	396891	401135	-	4245		0.530871	9.47713	2.13561e-06	1.3476e-05
MSMEG_0360	401170	401343	-	174		0.26429	3.42064	0.266776	0.345353
MSMEG_0361	401448	402611	+	1164		-0.574792	6.5315	3.6488e-05	0.000153173
MSMEG_0362	402623	403786	-	1164		-0.0617355	6.03189	0.535158	0.613514
MSMEG_0363	403864	404502	+	639		-0.154983	7.27814	0.162454	0.226791
MSMEG_0364	404569	404868	+	300		0.400196	4.00087	0.0479174	0.0797112
MSMEG_0365	404871	406751	+	1881		0.547525	6.69183	4.08406e-05	0.000168957
MSMEG_0366	406748	407275	+	528		0.0373638	6.277	0.726487	0.783882
MSMEG_0367	407282	408355	-	1074		0.039151	5.31223	0.809847	0.852456
MSMEG_0368	408516	409982	+	1467		-0.799673	7.33243	1.39989e-07	1.42418e-06
MSMEG_0369	409979	410701	+	723		-1.10871	7.02209	5.15048e-08	6.10233e-07
MSMEG_0370	410691	414047	+	3357		-0.610354	8.29747	1.0935e-05	5.47848e-05
MSMEG_0371	414063	414920	-	858		-0.291243	8.64485	0.0132505	0.0262813
MSMEG_0372	414922	416274	-	1353		-0.4168	8.98341	0.00185009	0.00471146
MSMEG_0373	416355	417653	+	1299		-0.0877495	10.1587	0.32722	0.407628
MSMEG_0374	418197	420065	-	1869		1.47399	6.06283	2.81358e-11	1.72633e-09
MSMEG_0375	420213	421805	-	1593		-0.335282	5.60776	0.0475452	0.0792023
MSMEG_0376	421882	422928	+	1047		-0.12314	3.65715	0.609888	0.682445
MSMEG_0377	422996	423736	+	741		0.160591	1.73996	0.692559	0.75545
MSMEG_0378	423733	424353	+	621	nthA	0.19552	1.4151	0.654292	0.722402
MSMEG_0380	425344	425763	+	420		-0.546637	7.42235	0.000192287	0.000651296
MSMEG_0381	425760	428642	+	2883		-0.0641402	9.04914	0.478815	0.560304
MSMEG_0382	428652	431636	+	2985		0.128267	8.0353	0.134972	0.19339
MSMEG_0383	431707	432045	-	339		-0.645748	8.3356	7.24843e-05	0.000277238
MSMEG_0384	432229	433095	-	867	rfbA	-0.0901751	5.68328	0.487491	0.568327
MSMEG_0385	433614	434870	+	1257		0.00622738	4.11639	0.977571	0.982663
MSMEG_0386	434928	436061	+	1134		-1.43383	6.72068	2.46524e-11	1.56884e-09
MSMEG_0387	436310	437044	+	735		-0.093383	9.09596	0.29403	0.373612
MSMEG_0388	437374	438096	+	723	tylF	-0.408454	7.79894	0.000287682	0.000919783
MSMEG_0389	438130	439398	+	1269		-0.165386	7.15969	0.0684904	0.108331
MSMEG_0390	439605	440687	+	1083		-0.573389	5.62856	0.000259104	0.000839177
MSMEG_0391	440861	441649	+	789		-0.22016	8.85393	0.0130743	0.0259836
MSMEG_0392	441687	443201	-	1515		0.0759146	7.03036	0.432981	0.513398
MSMEG_0393	443164	443967	+	804		0.311435	4.99846	0.0468461	0.0783213
MSMEG_0394	444075	444329	+	255		0.275846	4.36361	0.152794	0.21486
MSMEG_0395	444662	444796	+	135		0.186915	3.69986	0.394164	0.474806
MSMEG_0399	447638	447868	+	231		0.433036	7.83875	0.0334853	0.0587073
MSMEG_0400	447897	455186	+	7290		0.662865	11.9183	1.56222e-07	1.56799e-06
MSMEG_0401	455186	458191	+	3006		0.898934	9.74616	1.71344e-09	4.06738e-08
MSMEG_0402	458188	465867	+	7680		0.527096	11.398	2.05611e-05	9.38187e-05
MSMEG_0403	465884	466702	+	819		0.191196	6.58305	0.0780933	0.120993
MSMEG_0404	466804	467214	+	411		0.796168	5.46587	1.3714e-05	6.66425e-05
MSMEG_0405	467223	468398	+	1176		1.62461	4.77564	1.11754e-09	2.80887e-08
MSMEG_0406	468441	470276	-	1836		-1.15717	10.3801	3.51977e-11	1.93168e-09
MSMEG_0407	470514	471602	+	1089		1.21903	4.38059	4.11425e-07	3.45666e-06
MSMEG_0408	471613	482571	-	10959		-0.0431938	9.45381	0.588927	0.662709
MSMEG_0409	482813	484234	+	1422		-0.897591	7.52786	1.81007e-07	1.76005e-06
MSMEG_0410	484268	487276	+	3009		-0.561389	7.37099	4.21801e-05	0.000173433
MSMEG_0411	487386	489095	+	1710		-0.770031	6.39567	8.6361e-07	6.45765e-06
MSMEG_0412	489157	490308	+	1152		-1.11278	6.8612	1.59365e-08	2.44442e-07
MSMEG_0413	490313	490990	-	678		-0.225817	4.42248	0.172631	0.238974
MSMEG_0414	491026	492051	+	1026		0.512809	3.90719	0.0316667	0.055912
MSMEG_0415	492065	492550	+	486		-0.331625	7.97657	0.000711451	0.00205005
MSMEG_0416	492595	492756	-	162		-0.205824	6.14769	0.0642352	0.10225
MSMEG_0417	492834	493583	-	750		0.557705	5.34428	0.00208413	0.00523835
MSMEG_0418	493585	495492	-	1908		0.67718	2.99552	0.00534452	0.0118148
MSMEG_0419	495575	496396	-	822		0.296574	2.51394	0.323086	0.403318
MSMEG_0420	496449	496745	-	297		1.14278	1.12926	0.0175753	0.0335682
MSMEG_0422	497010	497777	+	768		-0.0672126	6.05538	0.557254	0.634298
MSMEG_0423	497860	498360	+	501		0.738261	5.55631	0.000107001	0.000387458
MSMEG_0424	498438	498875	-	438		-0.189994	9.60014	0.118473	0.17315
MSMEG_0425	498953	499888	-	936		1.21065	3.19344	0.000221509	0.000730871
MSMEG_0426	499923	501296	+	1374		0.342352	2.85377	0.193344	0.26302
MSMEG_0427	501440	504019	+	2580	nirB	-0.11162	4.00746	0.532175	0.61103
MSMEG_0428	504016	504384	+	369		2.15427	2.939	2.0939e-08	3.06252e-07
MSMEG_0429	504399	504641	-	243		1.53927	2.97053	6.03012e-06	3.30029e-05
MSMEG_0430	505025	506392	+	1368		-0.141739	2.31581	0.608911	0.681479
MSMEG_0431	506807	507502	-	696		-0.922443	5.78544	1.22587e-06	8.52192e-06
MSMEG_0432	507499	508656	-	1158		-0.814475	6.43607	4.01352e-07	3.39588e-06
MSMEG_0433	508691	510100	-	1410		0.196607	4.04963	0.286173	0.365553
MSMEG_0434	510209	510841	-	633		-0.939089	6.50758	2.17493e-08	3.15023e-07
MSMEG_0435	510873	511757	-	885		-1.47934	8.21408	2.60473e-12	2.9399e-10
MSMEG_0436	511773	512405	-	633		-1.3983	8.7691	3.39893e-11	1.88263e-09
MSMEG_0437	512510	513190	-	681		-0.937039	6.44171	1.27672e-07	1.31821e-06
MSMEG_0438	513215	514168	-	954		-0.850689	6.35203	9.46933e-07	6.94185e-06
MSMEG_0439	514184	515320	-	1137		-1.14014	4.30139	1.21164e-05	6.00004e-05
MSMEG_0440	515317	515415	-	99		-1.1104	2.11715	0.00985226	0.0202879
MSMEG_0441	515471	516199	-	729		-1.34388	6.76233	5.09192e-11	2.46294e-09
MSMEG_0442	516209	516811	-	603		-0.0935352	1.94209	0.780153	0.829077
MSMEG_0443	516901	517893	+	993		-0.336149	1.68614	0.502037	0.582351
MSMEG_0444	517901	518923	+	1023		0.11041	2.15731	0.781425	0.830134
MSMEG_0445	518920	520557	+	1638		-0.151087	5.3037	0.241114	0.317277
MSMEG_0446	520569	521912	+	1344		-0.758202	5.54667	3.59869e-05	0.000151388
MSMEG_0447	521987	522406	-	420		0.753278	3.86216	0.00233741	0.00576831
MSMEG_0448	522533	522976	+	444		1.07843	4.88436	4.335e-07	3.61169e-06
MSMEG_0449	522988	524988	-	2001		0.276006	9.05409	0.00543814	0.0120041
MSMEG_0450	525004	525219	+	216		-0.908338	7.4646	0.000141033	0.000495687
MSMEG_0451	525323	525571	-	249		-0.689358	5.86001	0.000679142	0.00196738
MSMEG_0452	525610	527055	-	1446		-0.351434	4.52396	0.0297551	0.0529274
MSMEG_0453	527092	527604	-	513	aroK	-0.752293	3.01783	0.00336737	0.00789635
MSMEG_0454	527730	528464	+	735		0.703183	5.01573	5.16362e-05	0.000206891
MSMEG_0455	528536	529963	+	1428		-0.0287239	6.12715	0.783957	0.832341
MSMEG_0456	529995	532136	-	2142		-0.574984	7.70763	1.3232e-05	6.4668e-05
MSMEG_0457	532147	534180	-	2034		-0.512776	7.91486	9.63037e-06	4.92805e-05
MSMEG_0458	534392	535687	+	1296		0.0218057	3.88452	0.903328	0.927994
MSMEG_0459	535697	536341	+	645		0.41384	3.79852	0.0437001	0.0737416
MSMEG_0460	536353	537297	-	945		-0.6912	5.854	1.03136e-05	5.21961e-05
MSMEG_0461	537351	537965	+	615		0.236173	1.67521	0.553248	0.630386
MSMEG_0462	538102	538545	+	444		-0.482304	1.42732	0.327734	0.408183
MSMEG_0463	538542	541427	+	2886		-0.276192	4.40578	0.0826537	0.127104
MSMEG_0464	542092	542898	-	807		-0.580917	8.54344	1.43449e-06	9.66568e-06
MSMEG_0465	541484	542098	+	615		0.122248	6.4863	0.244443	0.32067
MSMEG_0466	543024	543872	+	849		-0.635949	4.35518	0.00387274	0.00891027
MSMEG_0467	543882	544481	-	600		-0.23607	3.36137	0.251212	0.327968
MSMEG_0468	545434	546294	-	861		0.157148	7.06293	0.133265	0.191219
MSMEG_0469	544595	545467	+	873		-0.206155	7.90896	0.0971228	0.146161
MSMEG_0470	547268	548872	-	1605		-0.225071	4.265	0.211916	0.284616
MSMEG_0471	546423	547280	+	858		0.329102	5.07339	0.0255678	0.0464318
MSMEG_0472	548983	549768	-	786		-1.06165	3.47069	5.99203e-05	0.000234891
MSMEG_0473	550350	551168	+	819		0.611857	3.24859	0.00741869	0.0157763
MSMEG_0474	551334	553121	+	1788		1.01724	2.5216	0.00174453	0.00447696
MSMEG_0475	553181	554419	+	1239		0.538721	2.72237	0.0922575	0.139863
MSMEG_0476	554422	555717	+	1296		0.648307	2.43639	0.0329925	0.0579622
MSMEG_0478	555747	557249	+	1503		0.28984	2.893	0.3313	0.411512
MSMEG_0480	557995	558654	-	660		-0.509491	3.9791	0.010762	0.0219272
MSMEG_0481	558749	560095	+	1347		1.6439	2.03814	8.29883e-05	0.000313011
MSMEG_0482	560092	561786	+	1695		-0.34748	3.24735	0.146019	0.206791
MSMEG_0483	561813	563186	+	1374		0.276139	3.93907	0.150174	0.211864
MSMEG_0484	563191	564300	-	1110		-0.303848	5.52878	0.0355548	0.0617563
MSMEG_0485	564297	565826	-	1530		-0.153009	3.27078	0.519775	0.598748
MSMEG_0486	565863	566894	-	1032		-0.251206	3.25082	0.295164	0.374798
MSMEG_0487	566907	567740	-	834		-0.372805	2.32475	0.295018	0.374721
MSMEG_0488	567784	568551	-	768		-0.279517	1.63409	0.432109	0.512669
MSMEG_0489	568865	570037	+	1173		0.291341	4.10825	0.166196	0.231314
MSMEG_0490	570034	570816	+	783		0.393295	4.76696	0.00973826	0.0200738
MSMEG_0491	570847	571875	-	1029		0.0249986	7.10932	0.814617	0.856093
MSMEG_0492	571918	572553	-	636		-0.474936	4.25515	0.00805045	0.016945
MSMEG_0493	572636	572803	-	168		0.286773	4.50917	0.289903	0.369608
MSMEG_0494	573002	573169	-	168		-0.186871	1.72108	0.699147	0.760971
MSMEG_0497	575202	577466	-	2265		-0.74799	3.06721	0.00747245	0.0158736
MSMEG_0499	577723	579150	+	1428		-0.19634	1.37879	0.670054	0.735731
MSMEG_0500	579284	580351	+	1068		1.11023	5.05323	2.94788e-08	3.98964e-07
MSMEG_0501	580361	581107	-	747		0.351708	4.91358	0.0693769	0.109589
MSMEG_0502	581104	582480	-	1377		-0.591959	6.9342	0.00024541	0.000801772
MSMEG_0503	582477	583253	-	777		-0.586249	5.69564	0.000213679	0.000708944
MSMEG_0504	583427	584413	+	987		-0.596095	5.96018	0.000359107	0.0011247
MSMEG_0505	584410	585780	+	1371		-0.796981	6.45701	1.6885e-06	1.1051e-05
MSMEG_0506	585885	586739	+	855		-0.153326	3.70118	0.448839	0.530623
MSMEG_0507	586736	587560	+	825		-0.386483	2.82272	0.146783	0.207627
MSMEG_0508	587587	588657	+	1071		-0.45847	3.06989	0.064232	0.10225
MSMEG_0509	588742	589527	-	786		-0.228077	2.19247	0.47617	0.557972
MSMEG_0511	590985	592127	+	1143		-1.20685	1.32342	0.0227437	0.0420046
MSMEG_0514	594088	595401	+	1314		-0.675685	1.76316	0.179845	0.247488
MSMEG_0515	595444	596721	+	1278		-0.306093	1.73603	0.354745	0.435567
MSMEG_0517	597644	598570	+	927		-0.278045	1.28343	0.527247	0.605954
MSMEG_0518	598612	599718	+	1107		-0.222661	4.02363	0.241045	0.317257
MSMEG_0519	599806	599922	+	117		-0.871065	2.91793	0.00156345	0.00408375
MSMEG_0520	600086	600733	+	648		-0.392551	4.39794	0.0354833	0.0617099
MSMEG_0522	601925	602077	+	153		0.196745	2.19535	0.52002	0.598914
MSMEG_0523	602113	603006	-	894		-0.22472	5.19456	0.231147	0.306591
MSMEG_0524	603036	603863	-	828		0.421794	2.25337	0.188893	0.258209
MSMEG_0526	604076	605674	+	1599		-0.0232896	1.8702	0.944897	0.958354
MSMEG_0528	606524	607450	+	927		0.733234	1.23028	0.0856054	0.13097
MSMEG_0529	607494	610940	-	3447		-0.191725	5.91118	0.116106	0.170357
MSMEG_0530	611055	611756	-	702		-0.764089	7.91552	6.01381e-06	3.2974e-05
MSMEG_0531	611979	613190	-	1212		-1.64885	6.11565	5.89815e-11	2.80022e-09
MSMEG_0532	613219	613836	-	618		-1.56228	4.7529	4.40965e-06	2.5364e-05
MSMEG_0533	613901	614440	-	540		0.759331	3.72684	0.00253171	0.00619576
MSMEG_0534	614551	615804	-	1254		0.0483279	6.05111	0.623117	0.695038
MSMEG_0535	615801	616439	-	639		0.470633	7.63539	0.00220696	0.00549626
MSMEG_0536	616498	617064	-	567		0.21859	10.9404	0.0635061	0.101332
MSMEG_0537	617136	617564	-	429		0.203455	10.2477	0.0911425	0.138555
MSMEG_0538	617579	618070	-	492		0.42173	10.757	0.00369519	0.00855978
MSMEG_0539	618144	618818	-	675		-0.21632	6.57831	0.0314756	0.0556403
MSMEG_0540	618988	619611	+	624		-0.414148	5.96386	0.00102692	0.00281145
MSMEG_0541	619744	620037	+	294		0.00496234	5.12218	0.975706	0.981448
MSMEG_0542	620034	620738	+	705		0.183558	6.77677	0.117054	0.171495
MSMEG_0543	621750	622790	-	1041		0.350565	4.36514	0.0410914	0.0698518
MSMEG_0544	620809	621762	+	954		0.293517	5.09918	0.0354742	0.0617099
MSMEG_0545	622986	623513	-	528		0.0332595	4.62565	0.834198	0.87363
MSMEG_0546	623786	624613	-	828		-1.66508	6.07902	3.28519e-11	1.85396e-09
MSMEG_0548	624722	625600	+	879		0.397893	4.61521	0.0135558	0.0267969
MSMEG_0549	626702	627430	-	729		-0.656079	6.27088	2.19286e-05	9.95274e-05
MSMEG_0550	627472	628440	-	969		-0.749369	6.04158	1.54448e-06	1.03114e-05
MSMEG_0551	628489	629271	-	783		-0.612072	6.4827	1.79075e-05	8.3559e-05
MSMEG_0552	629360	629854	+	495		-0.386929	4.19321	0.032214	0.0567612
MSMEG_0553	629922	631274	+	1353		-0.478525	3.97854	0.0139517	0.0274372
MSMEG_0556	632925	633980	+	1056		3.49901	3.88928	1.122e-11	8.60491e-10
MSMEG_0557	634165	634302	+	138		-0.195086	7.65295	0.274054	0.353207
MSMEG_0558	634299	634826	+	528		0.204514	8.40309	0.0207762	0.03879
MSMEG_0559	634899	635102	-	204		0.924466	9.20526	0.000220419	0.000728076
MSMEG_0560	635220	636284	-	1065	dapB	1.38705	5.10252	1.42719e-08	2.23494e-07
MSMEG_0561	636421	637101	+	681		0.289466	3.03624	0.24316	0.319531
MSMEG_0562	637893	638879	-	987		-0.519097	6.22516	6.70267e-05	0.000258513
MSMEG_0563	637149	637904	+	756		-0.0854127	4.92026	0.57659	0.651892
MSMEG_0564	638914	640326	-	1413		-1.55303	6.25625	4.34248e-11	2.25884e-09
MSMEG_0565	640338	641435	-	1098		-0.598004	3.9261	0.00335325	0.00787235
MSMEG_0566	641432	642280	-	849		-0.324402	3.08022	0.266838	0.345353
MSMEG_0567	642290	643711	-	1422		-0.311483	2.32024	0.299898	0.380002
MSMEG_0568	643711	644760	-	1050		-0.614488	3.32383	0.0136015	0.026839
MSMEG_0569	644774	646045	-	1272		-0.737746	5.15718	0.000602073	0.00178121
MSMEG_0570	646042	646338	-	297		-0.372659	3.14269	0.143951	0.204297
MSMEG_0571	646331	647233	-	903		-0.835282	6.04016	0.000332443	0.00104888
MSMEG_0572	647243	647764	-	522		-0.715579	6.48682	0.000629892	0.00184616
MSMEG_0574	648080	648733	+	654		0.925595	2.18363	0.00601898	0.0131024
MSMEG_0575	649562	649978	+	417		0.273619	4.57998	0.0549419	0.0893589
MSMEG_0576	649975	652866	+	2892		0.244075	6.40858	0.0406447	0.0691515
MSMEG_0577	652908	654131	+	1224		0.33305	2.96418	0.137214	0.196179
MSMEG_0578	654135	655271	+	1137		0.337507	2.17359	0.312842	0.393024
MSMEG_0579	656078	657565	-	1488		0.170111	4.98831	0.255142	0.332446
MSMEG_0580	655294	656088	+	795		-0.808804	6.25038	5.74465e-07	4.6065e-06
MSMEG_0581	657676	659022	+	1347	gabT	-1.88145	5.38018	7.35139e-08	8.18819e-07
MSMEG_0582	659025	660479	+	1455		-0.297607	4.30928	0.22989	0.305396
MSMEG_0583	660492	660752	-	261		0.904146	2.12277	0.0173587	0.0331862
MSMEG_0584	660999	662471	-	1473		-0.828953	10.512	1.31462e-08	2.09709e-07
MSMEG_0586	662508	662897	-	390		-0.763456	11.2549	1.6915e-07	1.66424e-06
MSMEG_0587	663229	663549	+	321	rhaU	-0.0263399	2.28497	0.935672	0.951256
MSMEG_0588	663590	664921	+	1332		-0.120891	3.99618	0.505899	0.585696
MSMEG_0589	664918	666081	+	1164	rhaI	-0.248692	4.51318	0.0991512	0.14869
MSMEG_0590	666069	668123	+	2055	rhaD	0.0847332	5.01783	0.487007	0.56789
MSMEG_0591	668184	669641	+	1458	rhaB	1.26328	3.91512	5.76003e-07	4.61265e-06
MSMEG_0592	669649	670650	+	1002		0.566496	5.58814	8.07479e-05	0.000305331
MSMEG_0593	670737	671384	-	648		-0.0780255	7.05546	0.399087	0.479313
MSMEG_0594	671348	672817	-	1470		-0.0509523	8.98397	0.547939	0.62541
MSMEG_0595	672814	673551	-	738		0.00723238	8.52435	0.935587	0.951256
MSMEG_0596	673641	674327	+	687		0.494997	3.77116	0.0119299	0.023964
MSMEG_0597	674780	676060	-	1281		0.635601	5.68939	6.22057e-05	0.000242736
MSMEG_0598	674388	674783	+	396		0.729056	4.06584	0.00205212	0.00516659
MSMEG_0599	676104	677750	+	1647		0.308176	4.71348	0.041914	0.0710031
MSMEG_0600	677821	678603	+	783		0.433245	7.25568	0.000512644	0.00154413
MSMEG_0601	678620	678928	-	309		0.477413	6.52102	0.000635177	0.00186074
MSMEG_0602	678969	679124	-	156		0.476706	6.58813	0.00207032	0.00520582
MSMEG_0603	679378	681582	-	2205		-0.0821033	5.12946	0.560328	0.637344
MSMEG_0604	681693	682661	-	969		0.0832566	3.17943	0.739681	0.794145
MSMEG_0605	682652	683758	-	1107		0.179314	3.56374	0.508256	0.587856
MSMEG_0606	683791	684420	-	630		0.338741	2.6998	0.202312	0.273437
MSMEG_0607	685104	685946	-	843		0.213182	5.24541	0.0922599	0.139863
MSMEG_0608	684535	685134	+	600		-0.0223812	6.25829	0.87537	0.904867
MSMEG_0609	685955	686830	-	876		0.0101047	3.62358	0.964881	0.973342
MSMEG_0610	686934	687842	+	909		1.50999	0.729572	0.0495312	0.0818722
MSMEG_0611	687835	689295	+	1461		0.932464	2.93969	0.0040523	0.00927347
MSMEG_0612	689301	689912	-	612		0.295003	3.14651	0.258644	0.33657
MSMEG_0613	689985	690890	+	906		-0.750851	4.19353	0.000168311	0.000578642
MSMEG_0614	690921	691814	+	894		-0.544971	5.31163	0.000488257	0.00147811
MSMEG_0615	691998	693767	+	1770		1.18531	5.45384	1.42226e-07	1.43958e-06
MSMEG_0616	693764	695320	+	1557		2.12332	4.98886	3.38507e-11	1.88263e-09
MSMEG_0617	695317	699294	+	3978		2.08491	7.05466	5.99129e-13	1.024e-10
MSMEG_0618	699291	699602	+	312		1.82504	2.67392	1.07422e-06	7.65908e-06
MSMEG_0619	699604	701175	+	1572		2.08796	4.85759	1.98959e-11	1.29366e-09
MSMEG_0620	701225	701518	+	294		0.330687	4.83192	0.0705656	0.110968
MSMEG_0621	701553	701840	+	288		0.892027	3.87774	0.0001054	0.000382123
MSMEG_0622	701853	702734	+	882		1.27752	5.70166	6.39742e-09	1.18232e-07
MSMEG_0623	702737	704164	+	1428	snm	1.66636	5.27126	9.64161e-10	2.4968e-08
MSMEG_0624	704172	705551	+	1380		1.77003	5.84681	3.02696e-11	1.7882e-09
MSMEG_0625	706433	707632	-	1200		0.901121	5.41881	1.8711e-06	1.20224e-05
MSMEG_0626	705548	706477	+	930		1.39993	4.39207	1.1214e-07	1.17482e-06
MSMEG_0627	707650	709398	-	1749		-0.336167	4.4178	0.0601234	0.0968386
MSMEG_0628	709441	710328	-	888		-1.00462	6.44785	9.8217e-09	1.66913e-07
MSMEG_0629	710373	711137	+	765		-0.693509	5.10159	2.986e-05	0.000128876
MSMEG_0630	711186	711989	-	804		-0.0305161	4.27256	0.847632	0.882332
MSMEG_0632	713531	714025	-	495		-0.670837	3.97375	0.00193625	0.00490583
MSMEG_0633	714718	716181	-	1464		-0.951459	7.19172	7.07193e-08	7.92215e-07
MSMEG_0634	714093	714764	+	672		-0.512301	5.04153	0.00217692	0.00543504
MSMEG_0635	716288	716914	+	627		0.0102099	5.75989	0.924196	0.942954
MSMEG_0636	716920	717405	-	486		-0.708402	7.93029	4.97293e-06	2.81439e-05
MSMEG_0637	717434	719002	-	1569		-0.792755	9.07915	6.64124e-05	0.000256972
MSMEG_0638	719172	721103	+	1932		0.81482	7.96018	4.30824e-08	5.35798e-07
MSMEG_0639	721104	722114	-	1011		1.17572	9.14922	5.67948e-10	1.6334e-08
MSMEG_0640	722111	723097	-	987		1.04241	8.81914	3.34697e-10	1.06498e-08
MSMEG_0641	723094	724056	-	963		0.737831	9.6046	3.39508e-08	4.44406e-07
MSMEG_0642	724060	725070	-	1011		0.640876	9.34052	1.14939e-06	8.10806e-06
MSMEG_0643	725067	726722	-	1656		0.453199	11.5813	7.14148e-05	0.000273323
MSMEG_0644	726931	727503	+	573		-0.30463	5.07448	0.0490085	0.0811428
MSMEG_0645	727629	728471	+	843		-0.367243	8.47973	0.000269001	0.000866539
MSMEG_0646	728572	730170	-	1599		0.268375	6.74685	0.00765352	0.0162008
MSMEG_0647	730167	730958	-	792	phnC	-1.00036	4.88115	0.00026728	0.000862388
MSMEG_0649	730969	731934	-	966		-1.82545	6.18641	1.06926e-10	4.44188e-09
MSMEG_0650	732117	732869	+	753		1.23076	3.35815	6.09723e-05	0.000238234
MSMEG_0651	732984	733664	+	681		-0.565375	6.7014	5.62285e-05	0.000222902
MSMEG_0652	733710	734573	+	864		-0.375069	4.00139	0.0529125	0.0865762
MSMEG_0655	736636	737415	+	780		0.580421	2.55877	0.0636252	0.101468
MSMEG_0656	737416	738018	-	603		1.31696	3.32651	2.73682e-06	1.67072e-05
MSMEG_0657	738064	739248	-	1185		1.71408	3.78943	2.21804e-07	2.06994e-06
MSMEG_0659	740165	741106	-	942		1.7488	1.06581	0.00845624	0.017644
MSMEG_0660	741111	742385	-	1275		0.910303	2.92858	0.00268263	0.00650572
MSMEG_0661	742519	743907	+	1389		2.09506	2.45886	8.33661e-07	6.28872e-06
MSMEG_0662	743924	745081	+	1158		1.0145	4.36044	2.71841e-06	1.66294e-05
MSMEG_0663	745088	745795	-	708		0.890047	4.64537	2.68368e-06	1.64654e-05
MSMEG_0664	745913	747574	+	1662		0.402443	3.53803	0.0510392	0.0839474
MSMEG_0665	749627	750838	-	1212		0.550383	2.71993	0.0547486	0.0891301
MSMEG_0666	747619	749646	+	2028		1.76157	3.08628	1.34991e-07	1.37801e-06
MSMEG_0667	750914	752092	+	1179		1.70772	3.77248	3.70092e-08	4.77132e-07
MSMEG_0668	752138	752347	+	210		0.956637	4.48405	4.83584e-05	0.000195327
MSMEG_0669	753330	753836	-	507		-0.320223	10.0678	0.00480204	0.0107507
MSMEG_0670	752392	753333	+	942		-0.153833	8.78296	0.142471	0.202629
MSMEG_0671	753920	755068	-	1149		-0.188879	11.6258	0.0994582	0.149038
MSMEG_0672	755161	755814	-	654		-0.362334	11.6917	0.0135642	0.0267969
MSMEG_0673	755982	756524	-	543		-0.274488	4.87483	0.16516	0.230033
MSMEG_0674	756845	757855	-	1011		-0.390657	5.69289	0.00475789	0.0106638
MSMEG_0675	758055	759272	-	1218		0.928538	2.68266	0.00306258	0.00728445
MSMEG_0676	759460	759996	+	537		0.82518	3.39978	0.00764057	0.0161848
MSMEG_0678	760192	760761	+	570	dcd	-0.752049	6.08362	3.78885e-06	2.2177e-05
MSMEG_0679	761054	762742	+	1689		0.450321	9.45047	1.22918e-05	6.06267e-05
MSMEG_0680	762836	764170	+	1335		0.884177	6.25292	0.000603771	0.00178421
MSMEG_0681	764248	765516	+	1269		-0.131508	6.05954	0.197136	0.267468
MSMEG_0682	765518	766270	+	753		0.114367	6.32902	0.261076	0.339301
MSMEG_0683	766289	766657	+	369		-0.355855	5.87802	0.00940837	0.0194542
MSMEG_0684	766670	768784	-	2115		-0.209696	9.16	0.039818	0.0678994
MSMEG_0685	768781	769776	-	996		-0.476514	8.62726	0.000197817	0.000665451
MSMEG_0686	769773	770294	-	522		-0.600423	7.98052	0.000202104	0.000676167
MSMEG_0687	770334	771569	-	1236		-0.372606	5.72273	0.00818849	0.0172053
MSMEG_0688	771588	772862	-	1275		-1.12638	8.32981	2.33103e-10	7.98891e-09
MSMEG_0689	773110	773346	+	237		0.702663	2.55502	0.01887	0.0356651
MSMEG_0690	773427	776555	-	3129		-0.139163	10.0882	0.0981902	0.147581
MSMEG_0691	776854	779364	-	2511		0.824504	6.18256	1.01418e-06	7.34367e-06
MSMEG_0692	779379	781166	-	1788		0.488038	8.58929	2.04349e-05	9.33857e-05
MSMEG_0693	781358	781909	+	552		1.06343	4.00841	3.29237e-05	0.000140378
MSMEG_0695	783439	785247	+	1809		0.3373	7.06487	0.00179678	0.00459724
MSMEG_0696	785252	785593	-	342		-1.09314	6.33065	1.10539e-05	5.51957e-05
MSMEG_0697	785583	785996	-	414		-0.686121	4.85047	0.00275794	0.00665511
MSMEG_0698	786166	787659	+	1494		0.32953	6.49717	0.00627093	0.0135572
MSMEG_0699	787715	789565	+	1851		-0.0784501	7.84538	0.41483	0.494916
MSMEG_0700	789578	790090	-	513		-0.230317	7.44011	0.0199644	0.037485
MSMEG_0701	790135	790428	+	294		-0.0185568	7.05198	0.852642	0.885658
MSMEG_0702	790621	791553	-	933		-0.638223	9.16544	1.64162e-06	1.08391e-05
MSMEG_0703	791573	792196	-	624		-0.149939	5.65714	0.3212	0.401729
MSMEG_0704	792264	792803	-	540		-0.272518	5.32137	0.0348477	0.0607752
MSMEG_0705	792856	794181	-	1326		0.219832	5.67646	0.109556	0.161539
MSMEG_0706	794200	794811	-	612		-0.0801636	4.56806	0.647708	0.716323
MSMEG_0707	794808	795467	-	660		-0.176227	5.91741	0.207119	0.278925
MSMEG_0708	795587	796540	+	954		0.78329	4.4148	0.000189659	0.000643528
MSMEG_0709	796766	798634	+	1869	dnaK	-0.419372	14.2467	0.000328835	0.00103914
MSMEG_0710	798631	799281	+	651	grpE	-0.106225	12.1892	0.285732	0.365224
MSMEG_0711	799323	800495	+	1173	dnaJ	0.0145634	11.5399	0.9008	0.925874
MSMEG_0712	800848	801438	-	591		0.774159	9.09549	2.56636e-05	0.000113382
MSMEG_0713	800492	800851	+	360		0.441475	8.30267	0.000702113	0.00202802
MSMEG_0714	801516	802700	-	1185		2.42609	6.18126	1.72689e-12	2.06605e-10
MSMEG_0715	802729	803472	-	744		1.84921	2.67204	1.62124e-06	1.07282e-05
MSMEG_0716	803662	804960	+	1299		1.98477	1.76286	3.60442e-05	0.000151416
MSMEG_0717	806596	807498	-	903		-0.716494	7.30711	3.8364e-07	3.2738e-06
MSMEG_0718	804960	806609	+	1650		0.136784	4.78894	0.322423	0.402826
MSMEG_0719	807543	808682	-	1140		-0.272296	5.29435	0.0426326	0.0720827
MSMEG_0720	808724	809722	-	999		-0.120181	2.43565	0.728461	0.785522
MSMEG_0722	810514	811017	-	504		-0.153014	2.87251	0.530006	0.608657
MSMEG_0723	811187	811729	-	543		1.01883	1.0836	0.0712788	0.111972
MSMEG_0726	813145	813267	-	123		0.500144	3.15361	0.0564964	0.0917377
MSMEG_0727	813749	814006	-	258		-0.100437	3.94774	0.62801	0.698671
MSMEG_0728	814372	814680	-	309		-0.000446636	4.93674	0.997612	0.998112
MSMEG_0729	814904	815572	-	669		-0.467254	4.08276	0.0130306	0.0259138
MSMEG_0730	815642	816844	-	1203		-0.0871285	4.62481	0.565389	0.641533
MSMEG_0731	816851	817474	-	624		-0.686066	5.15465	3.75414e-05	0.000157264
MSMEG_0732	817638	820184	+	2547		-0.591757	12.5965	2.6112e-05	0.000115151
MSMEG_0733	820263	821342	-	1080	dapB	0.0606125	8.46581	0.734294	0.789743
MSMEG_0734	821339	822418	-	1080		0.456304	4.31947	0.0488946	0.0809765
MSMEG_0735	822502	823164	+	663		0.458071	2.24491	0.242462	0.318879
MSMEG_0736	823231	824067	+	837		0.0447433	10.0467	0.626476	0.697483
MSMEG_0737	824113	824889	+	777		0.362316	7.92187	0.00151156	0.00396586
MSMEG_0738	824920	825822	+	903		0.0284652	6.30307	0.851875	0.885015
MSMEG_0739	825815	826459	+	645		0.433089	4.58712	0.00656808	0.0141078
MSMEG_0740	826475	827656	+	1182		-0.352166	5.90777	0.0060818	0.01322
MSMEG_0741	827660	828568	+	909		-0.508807	5.76636	0.000243104	0.000795105
MSMEG_0742	828573	829526	-	954		-0.416938	5.14105	0.00476417	0.0106739
MSMEG_0743	829538	830698	+	1161		-0.214925	5.40678	0.0962292	0.144999
MSMEG_0744	830754	831644	+	891		0.313292	3.56313	0.197085	0.26746
MSMEG_0746	832120	834519	+	2400		0.793063	3.68381	0.00110484	0.0030028
MSMEG_0747	834538	835275	+	738		1.01063	1.34002	0.0167792	0.0322432
MSMEG_0748	835259	836161	+	903		0.967736	2.04391	0.0102802	0.0210531
MSMEG_0749	836174	836869	+	696		0.961968	1.69851	0.0180524	0.0343915
MSMEG_0750	838056	838778	-	723		-0.146495	8.29986	0.101466	0.151477
MSMEG_0751	836866	838059	+	1194		0.847531	6.11687	1.157e-05	5.75805e-05
MSMEG_0752	838859	839896	+	1038	fbaA	-0.349812	6.28298	0.00131194	0.00351455
MSMEG_0753	839930	840730	-	801		-0.635399	6.9711	2.89728e-05	0.000125627
MSMEG_0754	840804	841211	+	408		-0.606646	5.44627	0.000208045	0.000692941
MSMEG_0755	841222	842115	-	894		-0.0978639	6.82975	0.340734	0.421064
MSMEG_0756	842699	843478	-	780		0.256794	7.0465	0.0178786	0.0341148
MSMEG_0757	842208	842702	+	495		0.918173	6.61154	2.91061e-07	2.5902e-06
MSMEG_0758	843524	844063	-	540		1.10488	2.97227	0.00124328	0.0033426
MSMEG_0759	844214	845509	+	1296	purA	0.27244	8.07907	0.00460357	0.0103489
MSMEG_0760	845509	846159	+	651		0.0719815	6.06148	0.514336	0.593624
MSMEG_0761	846166	846360	-	195		0.157867	3.71992	0.37836	0.458818
MSMEG_0762	846366	847571	-	1206		-0.749492	7.92672	6.71772e-08	7.59648e-07
MSMEG_0763	847627	849621	-	1995		-0.279263	8.65584	0.0104127	0.0212952
MSMEG_0764	849626	851209	-	1584		-0.104689	6.72277	0.334752	0.414851
MSMEG_0765	851254	851556	+	303		-0.206968	4.7224	0.278313	0.357652
MSMEG_0766	851580	852980	+	1401	purT	0.536278	8.23827	5.30786e-06	2.98698e-05
MSMEG_0767	852984	853469	+	486		0.73023	5.96418	1.92578e-06	1.23209e-05
MSMEG_0768	853466	853876	+	411		0.124834	6.68075	0.186184	0.25498
MSMEG_0769	853886	855103	+	1218	metZ	-0.0100008	8.42959	0.903176	0.927994
MSMEG_0770	855107	855514	+	408		0.384697	5.6435	0.0131699	0.0261475
MSMEG_0771	855584	856444	-	861		0.453268	4.31167	0.00646789	0.0139176
MSMEG_0772	856524	857672	-	1149		2.34624	1.51366	0.000121331	0.000432023
MSMEG_0773	857779	858309	+	531		0.173623	5.20318	0.279008	0.358237
MSMEG_0775	859776	860522	-	747		-1.07201	6.51199	5.03094e-09	9.80295e-08
MSMEG_0776	859468	859779	+	312		-0.68347	5.2172	0.00011282	0.000405339
MSMEG_0777	860554	861567	+	1014		-0.99206	7.50134	1.51878e-08	2.34763e-07
MSMEG_0778	861746	862510	-	765		-0.29874	6.57834	0.0214997	0.0399786
MSMEG_0779	862519	863295	-	777		-0.449868	4.69601	0.0184728	0.0350322
MSMEG_0780	863307	864413	-	1107		-1.34655	5.19666	4.5165e-09	9.03602e-08
MSMEG_0781	864599	866176	+	1578		-1.65847	6.26155	5.10539e-11	2.46294e-09
MSMEG_0782	866234	867556	+	1323		-0.199887	6.38443	0.0750988	0.117081
MSMEG_0783	867578	869656	+	2079	pta	0.120035	8.00239	0.309667	0.389985
MSMEG_0784	869653	870783	+	1131	ackA	0.248815	5.21881	0.0538913	0.0879132
MSMEG_0785	870902	871771	-	870		0.791426	3.48797	0.00281238	0.00676736
MSMEG_0786	872016	874298	-	2283		-0.0641516	7.04794	0.533012	0.611757
MSMEG_0787	874298	875266	-	969		0.496012	6.56205	0.000651525	0.0018984
MSMEG_0788	875362	876675	-	1314		0.905926	6.91379	2.45434e-07	2.25429e-06
MSMEG_0789	877325	878008	-	684	thiE	-0.565821	6.10026	6.58176e-05	0.000255001
MSMEG_0790	876862	877341	+	480		-0.0711838	6.21506	0.480256	0.56166
MSMEG_0791	878147	879151	+	1005	thiO	0.227829	5.90075	0.0343822	0.0600159
MSMEG_0792	879148	879348	+	201	thiS	-0.0436951	2.98289	0.869631	0.900178
MSMEG_0793	879341	880099	+	759	thiG	-0.00761186	7.28111	0.937052	0.952335
MSMEG_0794	880120	880869	+	750		0.647742	6.69547	3.05312e-05	0.000131583
MSMEG_0795	880883	881794	+	912		0.961428	6.84295	2.22222e-08	3.2032e-07
MSMEG_0796	881791	882549	+	759		0.591094	6.02608	6.93842e-05	0.000266403
MSMEG_0798	885068	885736	+	669		-0.234817	3.88358	0.322842	0.403097
MSMEG_0799	885893	886069	+	177		-0.383449	3.38901	0.0877834	0.133993
MSMEG_0805	889631	890662	+	1032		0.18816	2.7904	0.400387	0.480176
MSMEG_0806	890643	892154	+	1512		-0.706147	7.0159	2.32781e-07	2.15556e-06
MSMEG_0807	892151	893602	+	1452		-0.149281	6.27853	0.148666	0.210043
MSMEG_0808	893674	894762	+	1089		0.967782	3.51151	0.000423959	0.00129898
MSMEG_0810	896271	897566	-	1296		-0.968028	4.86292	7.49891e-06	3.98284e-05
MSMEG_0811	895262	896290	+	1029		0.18749	3.29447	0.462665	0.544815
MSMEG_0812	897612	898832	-	1221		0.372154	2.472	0.286463	0.365767
MSMEG_0813	898848	899174	-	327		-0.00822379	1.88887	0.98194	0.985895
MSMEG_0814	900619	900891	-	273		-1.24623	5.92213	1.02329e-06	7.37511e-06
MSMEG_0815	899192	900652	+	1461		-0.296496	5.80093	0.0138958	0.0273526
MSMEG_0816	900908	902392	-	1485		-1.50168	3.31332	3.78206e-05	0.000158323
MSMEG_0817	902464	903387	+	924		-0.743522	3.56716	0.0121094	0.0242675
MSMEG_0818	903499	904851	+	1353		-0.998793	3.64987	3.60251e-05	0.000151416
MSMEG_0819	904883	906142	+	1260		-1.28104	3.95485	1.50495e-05	7.21365e-05
MSMEG_0820	907599	907868	-	270		0.392461	1.12619	0.388851	0.469164
MSMEG_0821	906142	907605	+	1464		-0.462202	3.55884	0.0194472	0.0366675
MSMEG_0822	907874	909241	-	1368		0.0881007	4.68537	0.52405	0.602713
MSMEG_0823	909288	909842	-	555		-0.816641	6.00458	3.00799e-07	2.65162e-06
MSMEG_0824	909845	910492	-	648		-1.59371	5.80271	1.15509e-10	4.63743e-09
MSMEG_0825	910482	911318	-	837	thiD	-1.69675	6.52386	7.31751e-12	6.07963e-10
MSMEG_0826	911327	912901	-	1575	thiC	-2.32485	8.05472	6.99276e-16	9.22661e-13
MSMEG_0827	913283	915019	+	1737		0.456527	3.48995	0.0290913	0.0519941
MSMEG_0828	915135	916205	-	1071		0.302593	5.8806	0.0482026	0.0801189
MSMEG_0829	916410	917192	-	783	xth	-0.631846	5.43399	9.0914e-05	0.000338635
MSMEG_0830	918079	919005	-	927		0.565903	5.69054	9.5677e-05	0.000353078
MSMEG_0831	917379	918095	+	717		1.96917	3.44358	6.08319e-08	7.0115e-07
MSMEG_0832	919024	919617	-	594	def	-0.266124	6.83226	0.0204096	0.038177
MSMEG_0833	919745	920056	+	312		-0.236428	7.13451	0.0576331	0.0933806
MSMEG_0834	920096	920572	+	477		-0.390115	7.84631	0.000772877	0.00221107
MSMEG_0835	920583	921293	+	711	sodC	-0.673005	9.89522	4.61545e-07	3.82301e-06
MSMEG_0836	921274	922404	+	1131		-0.350543	8.5081	0.000941373	0.00261071
MSMEG_0837	922415	922870	+	456		0.557829	5.1851	0.000274912	0.000883202
MSMEG_0838	922879	923928	-	1050		0.250178	5.46005	0.0463297	0.0775879
MSMEG_0839	924025	924651	+	627		0.422204	3.27391	0.0612359	0.0982599
MSMEG_0840	924856	925509	-	654		-0.545772	6.5735	1.92965e-05	8.91364e-05
MSMEG_0842	926980	927264	-	285		0.51899	3.34334	0.0126123	0.0251825
MSMEG_0843	927500	927853	-	354		0.269085	5.1974	0.0365281	0.0632082
MSMEG_0844	927850	928140	-	291		-0.0377051	5.12485	0.739684	0.794145
MSMEG_0845	928137	928676	-	540		0.124739	5.96252	0.296305	0.375927
MSMEG_0846	928673	930268	-	1596		0.505041	7.06488	5.56125e-05	0.000220752
MSMEG_0847	930265	930732	-	468		0.605454	6.27546	7.04242e-06	3.78506e-05
MSMEG_0848	930732	933713	-	2982		0.0119407	8.51977	0.88336	0.910563
MSMEG_0849	933768	934085	+	318		1.16166	1.73862	0.0104568	0.0213637
MSMEG_0850	934162	935004	+	843		0.0422284	2.27898	0.88548	0.912322
MSMEG_0851	935059	936345	-	1287		0.165877	3.02154	0.5027	0.582781
MSMEG_0852	936364	936822	-	459		-0.392087	2.55992	0.208477	0.280628
MSMEG_0853	936855	937103	-	249		0.199211	1.48823	0.593884	0.667409
MSMEG_0854	937236	938204	+	969		0.614431	4.30789	0.000735785	0.00211406
MSMEG_0855	938818	939270	-	453		-0.139828	5.26994	0.331557	0.411573
MSMEG_0856	938204	938851	+	648		-0.324368	5.76069	0.0125803	0.0251269
MSMEG_0857	939331	939645	-	315		-0.273966	2.7736	0.286323	0.365666
MSMEG_0858	940749	942986	-	2238		0.19569	7.42242	0.0763662	0.118748
MSMEG_0859	939739	940752	+	1014		-0.671144	6.85119	1.33671e-05	6.52221e-05
MSMEG_0860	942988	943848	-	861		-0.0512571	6.23615	0.631538	0.701943
MSMEG_0861	943845	944543	-	699	psd	-0.357806	6.57168	0.00116424	0.00314994
MSMEG_0862	944579	945775	-	1197		-1.03719	6.47422	3.40521e-09	7.27499e-08
MSMEG_0863	945772	946695	-	924		-1.51497	6.77217	6.61203e-12	5.73234e-10
MSMEG_0864	946733	947272	+	540		-0.550424	2.53539	0.0960874	0.144858
MSMEG_0865	947269	948768	+	1500		0.346524	3.82189	0.0692651	0.109449
MSMEG_0866	949606	951312	-	1707		0.597839	8.27782	1.77467e-06	1.15142e-05
MSMEG_0867	948794	949609	+	816		-0.336099	6.20733	0.00347507	0.00811392
MSMEG_0868	951585	955409	-	3825		2.57618	1.58453	1.10082e-05	5.50593e-05
MSMEG_0870	956321	958486	-	2166		0.0434844	3.41529	0.839245	0.87646
MSMEG_0871	958483	959457	-	975		-0.475256	2.10916	0.0956839	0.144354
MSMEG_0872	959461	960078	-	618		-0.743216	2.25757	0.0578149	0.0935633
MSMEG_0874	960615	961319	+	705		0.225354	3.49091	0.31123	0.391458
MSMEG_0875	961391	962794	+	1404		0.0789857	4.32019	0.685252	0.749188
MSMEG_0876	963720	964637	-	918		0.345292	5.81582	0.0111785	0.0226677
MSMEG_0877	962791	963723	+	933		-0.0643718	5.74168	0.686115	0.749788
MSMEG_0878	964736	965305	+	570		0.582052	3.16179	0.0115123	0.02325
MSMEG_0879	965380	965526	-	147		0.00929525	6.11483	0.972576	0.979386
MSMEG_0880	965533	967158	+	1626	groL	-0.778525	13.3258	1.29557e-07	1.32707e-06
MSMEG_0881	967303	968136	+	834		0.815069	6.41653	1.80674e-07	1.76005e-06
MSMEG_0882	968200	968583	-	384		0.0944566	4.60223	0.560618	0.637448
MSMEG_0883	968609	970351	-	1743		-0.265018	4.93291	0.0814191	0.125463
MSMEG_0884	970433	970813	+	381		-0.47255	2.63417	0.0859442	0.131387
MSMEG_0885	970817	971320	-	504		-0.380632	3.84178	0.0935017	0.141387
MSMEG_0886	971320	972810	-	1491		-1.06892	4.17867	1.48414e-05	7.13105e-05
MSMEG_0887	972865	973422	+	558		-1.05657	5.19992	9.91594e-07	7.23374e-06
MSMEG_0888	973419	973982	+	564		-0.679037	3.4421	0.0119777	0.0240299
MSMEG_0889	973997	975526	+	1530		-0.216714	5.12745	0.126426	0.183074
MSMEG_0890	975595	976194	+	600		-1.15467	4.56668	1.41687e-06	9.57708e-06
MSMEG_0891	976256	977107	+	852		-0.873018	4.85806	2.49917e-05	0.000110806
MSMEG_0892	977160	978005	+	846		-0.0729214	5.4572	0.524563	0.602985
MSMEG_0893	978024	978347	-	324		0.335994	3.05811	0.183451	0.251763
MSMEG_0894	978540	979904	+	1365		-0.026278	3.12618	0.918295	0.939176
MSMEG_0895	980004	980747	+	744		-0.830539	5.9731	8.68291e-07	6.48454e-06
MSMEG_0896	980820	982190	+	1371		-0.949377	6.73081	2.92543e-07	2.59643e-06
MSMEG_0897	982187	983464	+	1278		-0.673583	5.5725	8.63893e-05	0.000324407
MSMEG_0898	983461	984273	+	813		0.0260516	4.97563	0.865669	0.897009
MSMEG_0899	984361	986376	-	2016		-0.432902	7.91015	6.81868e-05	0.000261974
MSMEG_0900	986441	987964	+	1524		-0.459122	4.39789	0.00359429	0.00835317
MSMEG_0901	987998	988474	+	477		-0.879684	3.54774	0.000779054	0.00222661
MSMEG_0902	988475	989344	-	870		0.391547	4.31843	0.0312819	0.0553306
MSMEG_0903	989521	990915	+	1395	lpdA	-0.933089	9.57348	9.07112e-10	2.37997e-08
MSMEG_0904	990912	991181	+	270		-0.3037	4.97757	0.0602097	0.0968638
MSMEG_0905	991188	991748	-	561	pcaC	0.083457	6.37868	0.421143	0.501554
MSMEG_0906	991776	993212	-	1437		1.19764	5.86931	2.56526e-08	3.58736e-07
MSMEG_0909	994104	994952	+	849		-0.514324	7.73985	0.000231959	0.000761883
MSMEG_0910	995033	995167	-	135		-0.193459	4.09104	0.288055	0.367487
MSMEG_0911	995201	996487	+	1287	aceA	-0.773129	7.54882	5.23782e-08	6.18001e-07
MSMEG_0912	996618	997478	+	861		-0.990437	6.7445	2.30228e-07	2.13855e-06
MSMEG_0913	997643	998515	+	873		-1.10086	9.27473	1.00438e-10	4.23112e-09
MSMEG_0914	998555	999427	-	873		0.166774	5.7915	0.211655	0.284394
MSMEG_0915	999537	1000424	-	888		-0.314906	7.48478	0.00291898	0.00699012
MSMEG_0916	1000429	1001133	-	705		-0.106533	6.8803	0.329318	0.409645
MSMEG_0917	1001253	1002569	+	1317		0.189145	7.25947	0.0670453	0.106186
MSMEG_0918	1002657	1003085	+	429		0.711283	5.30141	6.67881e-05	0.000257759
MSMEG_0919	1003169	1003867	+	699		0.236262	6.30354	0.0367916	0.0635906
MSMEG_0920	1003944	1004228	+	285		0.147328	4.99257	0.321923	0.402454
MSMEG_0921	1004242	1004646	+	405		-0.10256	7.69349	0.315798	0.395789
MSMEG_0922	1004646	1005329	+	684	deoC	0.0994779	6.95079	0.396124	0.476496
MSMEG_0923	1005367	1006302	-	936		-0.142347	8.28571	0.0866194	0.132318
MSMEG_0924	1006363	1007163	-	801		-0.0267577	7.36592	0.76587	0.816364
MSMEG_0925	1007170	1007946	-	777		0.42714	4.70428	0.0115979	0.0233755
MSMEG_0926	1007951	1008442	-	492		-0.300118	5.05756	0.0322282	0.0567694
MSMEG_0927	1008489	1008995	-	507		-0.401818	4.07828	0.0701916	0.110496
MSMEG_0928	1009022	1010113	+	1092	murB	0.0293986	5.46436	0.801428	0.845976
MSMEG_0929	1010120	1011478	+	1359		0.08432	8.81229	0.310686	0.390939
MSMEG_0930	1011488	1012237	-	750		-0.347515	6.58893	0.0022163	0.00551263
MSMEG_0931	1012270	1012557	-	288		0.20921	7.63334	0.371323	0.451403
MSMEG_0932	1012561	1013760	+	1200		-0.345672	9.6686	0.00978704	0.0201656
MSMEG_0933	1013771	1015075	+	1305		-0.323573	8.60445	0.00182568	0.00465526
MSMEG_0934	1015072	1015569	+	498		-0.498752	6.36181	0.0019451	0.0049239
MSMEG_0935	1015609	1016352	+	744		-0.999582	8.06153	4.82468e-10	1.42174e-08
MSMEG_0936	1016604	1017758	+	1155	senX3	-0.0291822	8.1702	0.747034	0.800565
MSMEG_0937	1017764	1018441	+	678	regX3	0.0269187	6.92194	0.778008	0.827092
MSMEG_0938	1018465	1019265	-	801		-0.0795883	8.01319	0.371041	0.451223
MSMEG_0939	1019379	1020338	+	960		-0.251982	7.9941	0.0279911	0.050253
MSMEG_0940	1020368	1021438	+	1071		-0.159718	8.46308	0.0728894	0.114172
MSMEG_0941	1021461	1022306	+	846		0.0592375	6.58537	0.543341	0.621431
MSMEG_0942	1022339	1023154	+	816		-0.0377088	5.34424	0.751123	0.803796
MSMEG_0943	1023180	1024040	+	861	proC	-0.484955	7.40021	4.94833e-05	0.000199333
MSMEG_0944	1024188	1024406	+	219		-0.346774	7.44134	0.0117597	0.0236699
MSMEG_0945	1024591	1024692	+	102		-0.0822534	5.26167	0.622673	0.694672
MSMEG_0946	1024821	1025849	+	1029		0.258483	9.35186	0.00848706	0.0176959
MSMEG_0947	1025886	1026950	+	1065		0.780687	8.03544	2.69664e-08	3.73997e-07
MSMEG_0948	1026981	1027514	-	534		-0.166828	8.25232	0.100729	0.150565
MSMEG_0949	1027603	1028493	-	891		-0.505072	7.66072	3.5664e-05	0.000150258
MSMEG_0950	1028516	1028839	-	324		-0.451501	1.65453	0.281449	0.360829
MSMEG_0952	1029002	1030357	+	1356	hemA	1.29725	9.86395	4.72148e-11	2.3735e-09
MSMEG_0953	1030361	1031317	+	957	hemC	1.60348	9.14443	4.39247e-13	8.66206e-11
MSMEG_0954	1031413	1033245	+	1833	hemD	1.05124	9.86245	2.521e-10	8.52012e-09
MSMEG_0956	1033330	1034310	+	981	hemB	1.18927	7.67618	1.64528e-10	6.1513e-09
MSMEG_0958	1034759	1035154	+	396		0.395981	4.3639	0.0390823	0.0668736
MSMEG_0959	1035189	1035683	+	495		0.0714667	5.17665	0.665526	0.731536
MSMEG_0960	1035680	1035910	+	231		-0.0216323	3.06796	0.929576	0.946667
MSMEG_0962	1036854	1037447	+	594		-0.310215	4.23361	0.0837328	0.128532
MSMEG_0963	1037522	1037764	+	243		-0.238143	3.98668	0.39961	0.479532
MSMEG_0964	1037801	1038283	+	483		-0.743451	6.31382	2.36247e-06	1.47827e-05
MSMEG_0965	1038908	1039543	+	636		-1.58498	9.50902	1.48164e-12	1.88578e-10
MSMEG_0966	1039684	1040067	-	384		-0.901036	6.51894	2.07348e-07	1.9564e-06
MSMEG_0967	1040090	1040470	-	381		-0.14235	4.4631	0.421574	0.501961
MSMEG_0968	1040556	1042010	+	1455		-0.684727	6.17621	4.53135e-06	2.59393e-05
MSMEG_0969	1042040	1043395	+	1356	hemL	-0.381423	9.02673	0.000620219	0.00182227
MSMEG_0970	1043446	1044054	+	609		0.0343425	6.30706	0.814734	0.856093
MSMEG_0971	1044054	1044707	+	654		0.137662	7.61894	0.216752	0.290199
MSMEG_0972	1044704	1045489	+	786		0.650247	4.91005	0.000111849	0.000402138
MSMEG_0973	1045489	1047138	+	1650		0.434434	6.38907	0.000384017	0.00119396
MSMEG_0974	1047135	1048130	+	996	ccsB	-0.221617	6.5132	0.0378345	0.0651486
MSMEG_0975	1048209	1049537	+	1329		0.398416	8.28906	0.000140494	0.000494081
MSMEG_0976	1049555	1049719	-	165		0.616903	6.11379	0.000355283	0.00111447
MSMEG_0977	1049796	1050068	+	273		0.000938495	6.09134	0.99403	0.995028
MSMEG_0978	1050065	1051105	+	1041		0.328261	7.33174	0.00221139	0.00550501
MSMEG_0979	1051203	1051451	+	249		0.982353	3.98229	2.66541e-05	0.000117239
MSMEG_0980	1051528	1053159	-	1632		0.637078	4.70248	0.000414373	0.00127313
MSMEG_0981	1053329	1053688	+	360		0.544262	1.94353	0.119335	0.174198
MSMEG_0982	1053805	1054854	+	1050		-0.152978	3.32628	0.499022	0.579079
MSMEG_0983	1056913	1057566	-	654		0.12106	5.7778	0.309074	0.38932
MSMEG_0984	1054857	1056935	+	2079		0.37547	4.44492	0.0291339	0.0520392
MSMEG_0985	1057684	1059033	-	1350		-0.739273	7.98874	2.47318e-07	2.26563e-06
MSMEG_0986	1059121	1059849	-	729		-1.69183	7.14825	1.73824e-11	1.18161e-09
MSMEG_0987	1059955	1060326	+	372		-0.234162	9.85522	0.0256883	0.0466223
MSMEG_0988	1060331	1061200	-	870	menA	0.0574184	10.9344	0.508814	0.588386
MSMEG_0989	1061291	1061536	+	246		0.865259	6.94472	3.66947e-06	2.15626e-05
MSMEG_0990	1061533	1062312	+	780	mtaP	0.994543	7.057	1.06399e-08	1.77788e-07
MSMEG_0991	1062309	1063349	+	1041		1.04999	5.64929	4.62355e-07	3.82301e-06
MSMEG_0992	1063406	1064533	+	1128		0.537365	4.31409	0.00393669	0.00904004
MSMEG_0993	1064543	1065556	-	1014		-0.0794723	4.20966	0.607902	0.680604
MSMEG_0994	1065553	1066230	-	678	resD	0.238613	3.60459	0.34647	0.426985
MSMEG_0995	1066335	1066994	+	660		1.52501	1.53908	0.00140927	0.00374511
MSMEG_0998	1068322	1069431	+	1110		0.716931	1.81751	0.0642562	0.10225
MSMEG_0999	1069848	1071212	-	1365		0.295352	4.25426	0.0902512	0.13734
MSMEG_1000	1069356	1069922	+	567		0.0918485	2.6449	0.781568	0.830138
MSMEG_1001	1071264	1072121	+	858		0.00712208	6.98307	0.959567	0.969126
MSMEG_1019	1087851	1089971	+	2121		-0.35623	1.64417	0.338042	0.418235
MSMEG_1030	1098227	1099726	+	1500		-0.433078	2.30381	0.162017	0.226234
MSMEG_1033	1100553	1101527	+	975		-0.881885	2.07779	0.0263994	0.0476671
MSMEG_1060	1127726	1128130	-	405		-0.341656	8.13596	0.00746247	0.0158581
MSMEG_1061	1128363	1128977	-	615		-0.880938	6.88412	1.02158e-07	1.08932e-06
MSMEG_1062	1129017	1130057	-	1041		0.0940751	5.3688	0.539163	0.617395
MSMEG_1063	1130153	1130476	-	324		-0.181632	4.44913	0.398529	0.479003
MSMEG_1064	1130758	1132014	+	1257		-0.857776	10.5282	2.58136e-09	5.82704e-08
MSMEG_1065	1132030	1132308	+	279		-0.622201	7.61233	1.77082e-05	8.27907e-05
MSMEG_1066	1132310	1132621	+	312		-0.366395	7.69915	0.0022178	0.00551288
MSMEG_1067	1132639	1133010	-	372		0.248136	7.0603	0.0235203	0.0431988
MSMEG_1068	1133059	1134474	-	1416		0.585137	5.58136	0.000202359	0.000676641
MSMEG_1069	1134639	1136105	+	1467		-0.214657	1.70625	0.546464	0.623964
MSMEG_1071	1136794	1137555	+	762		1.18822	1.21631	0.0110443	0.0224183
MSMEG_1072	1137579	1138550	+	972	speB	0.72896	2.27959	0.0257567	0.0466898
MSMEG_1073	1139384	1140298	-	915		-0.588097	6.18512	5.5107e-05	0.000219037
MSMEG_1074	1138540	1139403	+	864		-0.0598137	5.47291	0.659845	0.727191
MSMEG_1075	1140401	1141330	-	930	menB	-0.981713	6.76513	1.17224e-09	2.89765e-08
MSMEG_1076	1141429	1141704	+	276		0.453526	8.4312	0.029678	0.0528375
MSMEG_1077	1141706	1142155	-	450		0.60207	9.94841	5.96448e-05	0.000234118
MSMEG_1078	1142177	1142866	-	690		1.04458	8.46369	1.95782e-07	1.87046e-06
MSMEG_1079	1143028	1143432	+	405		2.82095	3.90376	1.1919e-11	8.8024e-10
MSMEG_1080	1143429	1145873	+	2445		1.93131	5.24607	4.8148e-11	2.38034e-09
MSMEG_1081	1145899	1146657	+	759		1.69542	2.14668	9.22139e-05	0.000343049
MSMEG_1082	1146756	1147487	+	732		0.129991	6.27814	0.323513	0.403767
MSMEG_1083	1147565	1147696	-	132		0.549434	1.12734	0.188881	0.258209
MSMEG_1084	1147718	1149322	+	1605		0.214095	1.89498	0.494512	0.57496
MSMEG_1086	1150289	1151224	+	936		0.0110934	1.41372	0.975137	0.981041
MSMEG_1088	1152901	1154301	+	1401	gatA	-0.415472	1.64237	0.28528	0.36482
MSMEG_1089	1154316	1154507	+	192		-0.272953	1.56621	0.487689	0.568353
MSMEG_1090	1154545	1155951	+	1407		-0.0810815	4.99713	0.563175	0.639748
MSMEG_1091	1155953	1156411	+	459		0.294268	2.19116	0.294043	0.373612
MSMEG_1092	1156408	1157070	+	663		1.11704	1.92506	0.00432312	0.00981067
MSMEG_1093	1157081	1157737	+	657		0.438986	1.94186	0.185955	0.254783
MSMEG_1094	1157739	1159445	+	1707	ureC	0.910824	2.4933	0.0062554	0.0135334
MSMEG_1095	1159442	1160059	+	618	ureG	0.93776	1.42908	0.0488505	0.0809345
MSMEG_1096	1160056	1160871	+	816		2.07237	1.01869	0.000960158	0.00265052
MSMEG_1097	1160901	1161584	+	684		-1.34362	9.17435	2.22834e-08	3.20431e-07
MSMEG_1098	1161655	1163274	-	1620		-0.480504	8.57103	0.00234876	0.00579392
MSMEG_1099	1163456	1163758	-	303		2.0321	1.59591	0.000219313	0.000725225
MSMEG_1100	1163698	1164150	-	453		1.68313	1.45481	0.000563278	0.00167722
MSMEG_1101	1164280	1165446	+	1167		-0.629168	5.69926	0.000110465	0.000398552
MSMEG_1102	1165456	1167066	+	1611		-0.164771	4.92144	0.216625	0.290094
MSMEG_1103	1167087	1168052	+	966		0.25814	5.72626	0.0292332	0.0521853
MSMEG_1106	1169847	1170854	+	1008		0.35573	2.89243	0.211582	0.284359
MSMEG_1107	1170870	1171601	+	732		-0.172271	2.91209	0.513722	0.593145
MSMEG_1108	1171579	1172457	+	879		-1.04166	8.29932	8.96274e-10	2.3619e-08
MSMEG_1109	1172457	1174100	+	1644		0.223542	8.64578	0.013829	0.0272481
MSMEG_1110	1174103	1174594	+	492		0.72172	6.27749	1.01648e-06	7.34367e-06
MSMEG_1111	1174598	1175296	-	699		0.425472	5.56875	0.00316066	0.00748201
MSMEG_1112	1176487	1178451	-	1965		-0.275944	9.98323	0.0218298	0.0405547
MSMEG_1113	1175363	1176490	+	1128		0.604594	6.32831	4.30472e-05	0.000176496
MSMEG_1114	1178579	1179403	-	825		-0.624844	6.28605	5.3864e-05	0.000214524
MSMEG_1115	1179533	1180222	+	690		-1.44093	6.35905	1.82304e-10	6.69044e-09
MSMEG_1116	1180363	1181715	-	1353		-0.810987	4.39699	6.50541e-05	0.000252369
MSMEG_1117	1181811	1182530	+	720		-0.320858	3.4185	0.156617	0.219668
MSMEG_1118	1182618	1184153	+	1536		-0.358635	4.05588	0.0783993	0.121404
MSMEG_1119	1184153	1184869	+	717		-0.561727	2.49136	0.0528385	0.0864788
MSMEG_1120	1184860	1185837	+	978		-0.683647	2.76532	0.0473651	0.0789894
MSMEG_1121	1185840	1186217	+	378		0.0834085	1.45158	0.823013	0.863125
MSMEG_1123	1186442	1187440	+	999		0.282975	4.78753	0.0587174	0.0948293
MSMEG_1124	1187553	1187897	+	345		-0.389609	6.91166	0.077495	0.120222
MSMEG_1125	1187897	1188550	+	654		-0.603547	8.89044	0.02531	0.0460755
MSMEG_1126	1188580	1188864	+	285		-0.645786	8.00347	0.0124892	0.0249533
MSMEG_1127	1188880	1189476	+	597		-0.600047	7.79681	0.0422836	0.0715531
MSMEG_1128	1189652	1189771	-	120		0.828024	1.99493	0.0773188	0.120031
MSMEG_1129	1189972	1191243	+	1272		0.0363496	5.11392	0.865597	0.897009
MSMEG_1130	1191772	1192899	+	1128		1.39276	5.97778	3.1843e-09	6.82742e-08
MSMEG_1131	1192990	1193475	+	486		0.0160104	11.0867	0.906894	0.931337
MSMEG_1132	1193567	1194796	-	1230		0.411131	10.4716	0.000262204	0.000847841
MSMEG_1133	1194836	1195825	+	990		-0.990142	8.24831	4.09842e-09	8.30939e-08
MSMEG_1134	1195912	1196799	+	888		-0.052803	9.89537	0.584002	0.658281
MSMEG_1135	1197495	1197794	+	300		1.65308	2.6358	4.0462e-05	0.000167736
MSMEG_1136	1197841	1198365	+	525		-1.16824	5.75488	7.28612e-08	8.13164e-07
MSMEG_1137	1198367	1199806	-	1440		-0.479661	4.91937	0.0074984	0.0159231
MSMEG_1138	1199825	1200961	-	1137		0.947794	1.97735	0.0187521	0.0354871
MSMEG_1139	1201113	1201682	+	570		-1.00043	3.37988	0.0010678	0.00291139
MSMEG_1140	1201699	1202724	-	1026		-1.42247	4.20045	1.65156e-07	1.64661e-06
MSMEG_1141	1203291	1204160	+	870		-0.197483	1.32563	0.665384	0.731536
MSMEG_1142	1204162	1205019	+	858		0.262909	1.28732	0.583637	0.657994
MSMEG_1143	1205021	1206625	+	1605		-0.0274378	3.30443	0.920905	0.940719
MSMEG_1144	1206622	1207677	+	1056		-0.848018	2.81891	0.0050754	0.0113034
MSMEG_1145	1207670	1208710	+	1041		-0.981465	2.33535	0.0203999	0.0381709
MSMEG_1146	1208707	1209828	+	1122		0.344631	2.23747	0.278519	0.357762
MSMEG_1147	1209825	1211105	+	1281		-1.04221	2.67097	0.00100455	0.00275525
MSMEG_1148	1211102	1212358	+	1257		-0.495495	2.54343	0.0605052	0.0972441
MSMEG_1149	1212385	1213071	+	687		-0.966614	2.32181	0.00391163	0.00898938
MSMEG_1150	1213041	1213862	+	822		-0.776714	2.24996	0.0308792	0.0546801
MSMEG_1151	1214090	1214695	+	606		1.35482	6.13147	1.2095e-10	4.76001e-09
MSMEG_1152	1214846	1216132	+	1287		0.446107	4.6546	0.00629209	0.0135833
MSMEG_1153	1216141	1217541	+	1401		0.281505	4.72581	0.0601766	0.0968638
MSMEG_1154	1217538	1218719	+	1182		0.116473	4.7569	0.454982	0.537143
MSMEG_1155	1218716	1219522	+	807		0.483549	2.96197	0.0355137	0.0617208
MSMEG_1156	1219519	1220406	+	888		0.508265	3.45689	0.0243215	0.0445062
MSMEG_1157	1220407	1221180	+	774		0.544698	3.41363	0.0281234	0.0504754
MSMEG_1158	1221223	1222650	+	1428		0.36434	4.22399	0.0300938	0.0534426
MSMEG_1160	1223852	1224655	+	804		0.0509756	1.70586	0.870415	0.900523
MSMEG_1162	1225516	1226862	+	1347		1.39873	1.23146	0.00243578	0.00598392
MSMEG_1165	1227792	1228283	-	492		-0.482009	6.89971	0.000288513	0.000921481
MSMEG_1167	1228550	1229989	-	1440		-0.733465	6.14475	1.22922e-05	6.06267e-05
MSMEG_1168	1230134	1230784	+	651		0.0847868	5.57098	0.600999	0.673809
MSMEG_1169	1230896	1232140	+	1245		0.0681951	6.14576	0.475741	0.557689
MSMEG_1170	1232200	1232415	+	216		0.589664	3.03121	0.0568719	0.0922973
MSMEG_1171	1232517	1232927	-	411		0.804513	3.03536	0.00370482	0.00857671
MSMEG_1172	1232924	1234000	-	1077	arsB	0.852205	4.47283	4.74517e-05	0.000192054
MSMEG_1173	1233997	1234368	-	372		0.490295	3.57157	0.0695708	0.109837
MSMEG_1174	1234447	1234911	-	465		0.0799908	3.81366	0.798178	0.843437
MSMEG_1176	1235405	1236928	+	1524		-1.43393	6.36082	7.3002e-11	3.30832e-09
MSMEG_1177	1236938	1238374	-	1437		0.151958	4.42449	0.381876	0.462331
MSMEG_1178	1238701	1239618	+	918		1.39756	6.25301	4.7017e-11	2.3735e-09
MSMEG_1179	1239680	1241338	+	1659	hutU	0.969804	6.8199	3.59841e-09	7.55287e-08
MSMEG_1180	1241335	1242549	+	1215		0.72112	6.05821	2.32611e-05	0.000104859
MSMEG_1181	1242546	1243877	+	1332	hutF	1.0588	4.93817	9.7453e-06	4.96985e-05
MSMEG_1182	1243874	1245064	+	1191	hutI	0.658398	4.63394	0.000638578	0.00186979
MSMEG_1183	1245061	1246605	+	1545	hutH	0.287633	4.92236	0.0991334	0.14869
MSMEG_1184	1246704	1247582	+	879		-1.04467	6.13463	5.02623e-09	9.80295e-08
MSMEG_1185	1247625	1248647	-	1023		-0.142337	4.78755	0.345866	0.426416
MSMEG_1186	1248910	1250229	+	1320		1.597	2.36431	9.74377e-05	0.000358013
MSMEG_1187	1250238	1251833	+	1596		0.77869	5.59164	2.25882e-05	0.000102056
MSMEG_1188	1251852	1253759	-	1908		-0.0585669	9.36002	0.514249	0.593624
MSMEG_1189	1253948	1255630	+	1683		0.250452	6.10024	0.019752	0.0371569
MSMEG_1190	1255770	1257644	+	1875		0.64584	4.45912	0.00320421	0.00756416
MSMEG_1191	1257700	1257921	-	222		-0.418077	2.29115	0.183736	0.252032
MSMEG_1193	1259580	1261274	+	1695		0.524769	6.64825	0.000267975	0.0008637
MSMEG_1194	1261318	1261740	-	423		-0.271741	3.5265	0.197749	0.268057
MSMEG_1195	1261917	1263128	+	1212		-0.0401482	6.72849	0.71706	0.777075
MSMEG_1196	1263197	1265188	-	1992		0.996595	5.33175	2.30147e-07	2.13855e-06
MSMEG_1198	1265675	1266436	+	762		0.0320886	3.76609	0.882753	0.910139
MSMEG_1199	1266507	1268882	-	2376		-0.519385	6.73043	1.68252e-05	7.96899e-05
MSMEG_1200	1269105	1270931	+	1827		-0.107436	2.88715	0.683545	0.747799
MSMEG_1201	1270939	1271619	-	681		-0.0713984	2.65613	0.81045	0.852791
MSMEG_1203	1273412	1274296	-	885		1.06424	3.90558	2.39569e-05	0.000107028
MSMEG_1204	1272165	1273415	+	1251		0.500288	4.10616	0.03203	0.0564702
MSMEG_1205	1274296	1275219	-	924		0.791879	4.44441	0.00100065	0.00274583
MSMEG_1206	1275439	1275573	-	135		0.257413	1.96014	0.524526	0.602985
MSMEG_1207	1276157	1277335	+	1179		0.980552	5.70158	1.09165e-07	1.14969e-06
MSMEG_1208	1277332	1278369	+	1038		0.942142	4.91469	3.18838e-06	1.90348e-05
MSMEG_1209	1278387	1279841	+	1455		0.839976	4.41752	1.14382e-05	5.70194e-05
MSMEG_1210	1279842	1280711	-	870		-0.203998	4.5853	0.133251	0.191219
MSMEG_1211	1280838	1281929	+	1092		-0.918514	6.44174	1.39309e-08	2.18726e-07
MSMEG_1212	1282273	1282482	+	210		0.758839	1.89877	0.0397344	0.0678096
MSMEG_1213	1282629	1283942	+	1314		0.0933172	4.3594	0.529307	0.607987
MSMEG_1214	1283977	1284996	+	1020		0.145939	3.12781	0.569503	0.645587
MSMEG_1215	1285067	1285705	+	639		-0.00341731	5.87061	0.974303	0.980544
MSMEG_1216	1285707	1287002	-	1296		0.299775	4.98564	0.0329115	0.0578539
MSMEG_1217	1287035	1287748	-	714		0.793429	2.28731	0.0114424	0.0231245
MSMEG_1218	1287741	1288457	-	717		0.857227	2.74105	0.00349188	0.00814682
MSMEG_1219	1288454	1289461	-	1008		0.0608887	3.16194	0.780459	0.829255
MSMEG_1220	1289458	1290333	-	876		0.378717	3.76624	0.0975315	0.146702
MSMEG_1221	1290581	1291009	+	429		-0.223236	2.64163	0.458566	0.540734
MSMEG_1222	1291202	1292839	-	1638		0.503257	5.07862	0.0032207	0.00759411
MSMEG_1223	1293051	1293362	-	312		0.444702	2.54428	0.142186	0.202513
MSMEG_1225	1294590	1295882	-	1293		-0.659066	7.05676	6.02549e-06	3.30029e-05
MSMEG_1226	1295995	1296870	+	876		-0.554188	3.48835	0.0124693	0.0249218
MSMEG_1227	1297094	1297819	+	726		0.0290538	2.05124	0.936733	0.952173
MSMEG_1228	1297882	1299234	+	1353		-0.704385	1.81035	0.0623019	0.0997297
MSMEG_1229	1299255	1301174	+	1920	gyrB	0.537982	1.747	0.131165	0.18884
MSMEG_1232	1302007	1303464	+	1458		-0.650475	2.34513	0.122618	0.178208
MSMEG_1235	1305154	1306650	+	1497		-1.0068	5.69757	8.10914e-08	8.88441e-07
MSMEG_1236	1306698	1307345	-	648		-1.49889	6.10891	1.62275e-09	3.86818e-08
MSMEG_1237	1307514	1307831	+	318		-0.562057	4.1886	0.00229412	0.00567171
MSMEG_1238	1308315	1310015	+	1701		-0.907704	7.92316	9.15004e-09	1.58654e-07
MSMEG_1239	1310225	1311592	-	1368		-0.769234	1.59913	0.0363384	0.0629529
MSMEG_1240	1311730	1313316	+	1587		-0.228377	3.25996	0.32269	0.402992
MSMEG_1241	1313313	1314251	+	939		-0.449694	2.35724	0.183498	0.251763
MSMEG_1242	1314552	1315712	+	1161	iscS	-0.303325	8.37838	0.00206159	0.00518605
MSMEG_1243	1315709	1316782	+	1074		-0.346478	8.35267	0.00157626	0.00410858
MSMEG_1244	1316779	1320237	+	3459		-0.618477	9.20426	2.52106e-06	1.55795e-05
MSMEG_1245	1320230	1321078	+	849		-0.620002	7.48851	1.36387e-06	9.30295e-06
MSMEG_1246	1321231	1322667	+	1437		-0.358231	7.01587	0.00219784	0.00548039
MSMEG_1247	1323156	1323980	+	825		-0.437615	5.89937	0.00345854	0.00807847
MSMEG_1248	1324238	1324906	+	669		0.479398	7.36637	0.000142201	0.000498914
MSMEG_1249	1325180	1326046	-	867		-0.625239	6.26924	4.89358e-06	2.77473e-05
MSMEG_1250	1326043	1326339	-	297		-0.341588	3.28049	0.130544	0.188036
MSMEG_1251	1326988	1327353	+	366		-0.864234	4.29748	3.67706e-05	0.000154143
MSMEG_1252	1327732	1333908	+	6177		-0.491703	8.49169	8.6268e-05	0.000324155
MSMEG_1253	1334462	1337860	+	3399		-0.601862	5.6798	8.86804e-05	0.000331345
MSMEG_1254	1337844	1342847	+	5004		-0.283639	7.40581	0.00581101	0.0127158
MSMEG_1255	1343125	1345338	+	2214		-0.17405	6.65154	0.0578241	0.0935633
MSMEG_1256	1345348	1345767	+	420		-0.17698	3.96712	0.34075	0.421064
MSMEG_1260	1348648	1350015	-	1368		-0.842351	6.21371	1.73754e-07	1.70393e-06
MSMEG_1261	1350265	1351347	+	1083		-0.694347	4.85762	0.000159415	0.000551343
MSMEG_1262	1351351	1351716	+	366		-0.56305	4.19732	0.00179923	0.00460153
MSMEG_1263	1352309	1352833	-	525		-0.806708	3.11906	0.00884627	0.0183936
MSMEG_1264	1353580	1353978	+	399		-0.983724	6.53093	1.25064e-08	2.01111e-07
MSMEG_1265	1354095	1355633	-	1539		-0.917823	6.74427	3.21287e-07	2.80166e-06
MSMEG_1266	1355685	1356374	-	690		1.54242	3.31546	9.80834e-07	7.1728e-06
MSMEG_1268	1357886	1358554	+	669		0.891038	5.97417	4.26615e-07	3.56924e-06
MSMEG_1269	1358568	1359566	-	999		0.896936	6.65677	1.07977e-07	1.14119e-06
MSMEG_1270	1359598	1359891	-	294		1.15643	4.80136	5.15113e-07	4.18669e-06
MSMEG_1271	1360010	1360372	-	363		2.14357	3.17032	1.54402e-08	2.38049e-07
MSMEG_1272	1360369	1361847	-	1479		2.01667	6.21608	1.19661e-12	1.66468e-10
MSMEG_1273	1362036	1362377	-	342		0.59976	2.6961	0.0304081	0.0539286
MSMEG_1274	1362437	1363564	-	1128		-0.525943	2.46403	0.0867426	0.132472
MSMEG_1275	1363745	1364824	-	1080		0.576532	3.02785	0.0800469	0.123604
MSMEG_1276	1364892	1365188	+	297		0.643805	1.86169	0.084362	0.129332
MSMEG_1277	1365336	1365533	+	198		1.27482	1.9254	0.03727	0.0643432
MSMEG_1278	1365530	1365922	+	393		1.64834	3.96695	8.89211e-07	6.60778e-06
MSMEG_1279	1365999	1367429	+	1431		0.00530201	6.63702	0.95628	0.966947
MSMEG_1280	1367426	1368148	+	723		-0.154853	5.45301	0.285821	0.36526
MSMEG_1281	1368135	1371380	+	3246		0.304102	6.58771	0.00785003	0.0165698
MSMEG_1282	1371377	1372546	+	1170		0.512635	3.31843	0.0221157	0.0409839
MSMEG_1283	1372567	1372821	+	255		0.241633	3.63152	0.263874	0.34248
MSMEG_1284	1372821	1373210	+	390		-0.237958	5.19919	0.114073	0.167498
MSMEG_1285	1373229	1375634	-	2406		-0.844847	7.45633	2.76507e-08	3.81121e-07
MSMEG_1286	1375656	1377416	-	1761		-0.563801	4.87149	0.000584999	0.00173585
MSMEG_1287	1377413	1377850	-	438		1.01237	4.75587	5.57614e-06	3.08856e-05
MSMEG_1288	1378017	1379666	+	1650		0.368349	4.39745	0.02025	0.0379141
MSMEG_1289	1379677	1380480	-	804		0.818129	2.91035	0.0075238	0.0159714
MSMEG_1290	1380557	1382425	+	1869	ilvD	0.80531	1.77954	0.0576828	0.0934359
MSMEG_1291	1382428	1385109	-	2682		0.30248	4.91904	0.0286488	0.0513105
MSMEG_1292	1385106	1385990	-	885		-0.724183	3.58137	0.00113334	0.00307049
MSMEG_1293	1386036	1387940	+	1905		-1.4788	4.57897	4.69154e-08	5.70423e-07
MSMEG_1294	1387942	1388448	+	507		0.368798	1.63415	0.35181	0.432852
MSMEG_1295	1388445	1388762	+	318		-0.459786	2.30446	0.151202	0.21297
MSMEG_1296	1388764	1389663	+	900		-0.518337	5.3339	0.00348397	0.00813154
MSMEG_1297	1389680	1391038	+	1359		-0.0649133	4.86107	0.704433	0.765889
MSMEG_1298	1391035	1392369	+	1335		0.215475	3.67161	0.313102	0.393152
MSMEG_1299	1392514	1393572	+	1059		0.163949	3.87071	0.332166	0.412244
MSMEG_1300	1393703	1394095	+	393		0.050964	1.38953	0.909178	0.933202
MSMEG_1301	1394284	1394544	+	261		-0.873683	3.34539	0.000876561	0.00245832
MSMEG_1302	1394787	1394954	+	168		-0.727915	2.63833	0.0395386	0.0675578
MSMEG_1303	1395326	1396144	-	819		-0.326534	5.71571	0.0225121	0.0416411
MSMEG_1304	1396275	1397318	+	1044		0.538896	3.49406	0.0338474	0.0592731
MSMEG_1305	1397328	1397936	-	609		0.571056	4.35518	0.0018886	0.00479933
MSMEG_1311	1404005	1405996	-	1992		-0.126529	6.54555	0.239503	0.315623
MSMEG_1312	1406153	1406749	+	597		-1.06019	4.96582	5.57236e-06	3.08856e-05
MSMEG_1313	1406859	1409201	+	2343		-0.768022	7.44484	2.20053e-07	2.06003e-06
MSMEG_1314	1410157	1410906	-	750		0.29502	5.33201	0.0287894	0.0514852
MSMEG_1315	1409246	1410160	+	915		-1.00942	6.59937	1.56771e-05	7.48282e-05
MSMEG_1316	1411176	1412792	-	1617	prfC	0.15144	8.70809	0.0980197	0.147399
MSMEG_1317	1413062	1413751	-	690		-0.0653152	5.28079	0.650613	0.719403
MSMEG_1318	1413803	1414714	-	912		-1.08162	4.40504	2.39922e-05	0.000107105
MSMEG_1319	1414728	1415882	-	1155		-0.784162	4.51367	0.00146139	0.00385111
MSMEG_1320	1415879	1417180	-	1302		-1.10501	5.0636	3.29722e-05	0.000140484
MSMEG_1321	1417321	1417941	+	621		0.28245	1.42921	0.534619	0.613131
MSMEG_1322	1418115	1419377	+	1263		0.0374087	8.91617	0.656435	0.724367
MSMEG_1323	1419591	1419878	+	288		0.423358	2.94925	0.161264	0.225341
MSMEG_1324	1419914	1420030	-	117		-0.15299	1.12583	0.761164	0.812361
MSMEG_1325	1420424	1422088	-	1665	recD	0.690078	3.80474	0.00268554	0.0065069
MSMEG_1326	1420278	1420427	+	150		0.365755	1.68761	0.3591	0.439921
MSMEG_1327	1422085	1425336	-	3252	recB	0.314333	6.01941	0.0101225	0.020787
MSMEG_1328	1425333	1428596	-	3264	recC	0.126664	7.46248	0.234943	0.310524
MSMEG_1329	1428614	1429858	-	1245		0.469032	4.62862	0.00259746	0.00633687
MSMEG_1330	1429855	1430313	-	459		-0.0972828	4.68174	0.480537	0.561879
MSMEG_1331	1430426	1431133	-	708		-1.12677	4.98845	8.10033e-07	6.15707e-06
MSMEG_1332	1431151	1432008	-	858		0.420093	4.27436	0.0101715	0.0208734
MSMEG_1333	1432067	1433059	-	993		-0.338001	4.03677	0.0608329	0.0976657
MSMEG_1334	1433302	1434039	-	738		-0.778803	6.58746	2.93072e-07	2.59727e-06
MSMEG_1335	1434167	1434628	+	462		-0.147999	6.9478	0.275481	0.354545
MSMEG_1336	1434628	1435863	+	1236		-0.464749	12.0555	1.33532e-05	6.52074e-05
MSMEG_1337	1435983	1436055	+	73	tRNA-Thr	0.162067	4.38412	0.501105	0.581383
MSMEG_1338	1436094	1436167	+	74	tRNA-Met	0.615946	5.10486	0.00602562	0.0131121
MSMEG_1339	1436204	1436371	+	168	rpmG	0.295148	8.18148	0.0473982	0.0790014
MSMEG_1340	1436382	1436858	+	477		0.535885	9.41902	3.1346e-06	1.877e-05
MSMEG_1341	1436845	1437273	+	429		0.497286	8.52288	7.65581e-06	4.04568e-05
MSMEG_1342	1437283	1437792	+	510		0.537125	8.87457	1.45039e-05	6.99218e-05
MSMEG_1343	1437965	1438037	+	73	tRNA-Trp	1.40618	4.57747	5.14787e-07	4.18669e-06
MSMEG_1344	1438122	1438556	+	435		0.817713	8.60068	7.83149e-07	5.98314e-06
MSMEG_1345	1438583	1439425	+	843		0.228006	9.38242	0.0172669	0.0330635
MSMEG_1346	1439493	1439921	+	429	rplK	-0.544636	10.0897	0.000660093	0.00192056
MSMEG_1347	1439987	1440694	+	708	rplA	-0.664739	10.9368	8.15243e-07	6.18097e-06
MSMEG_1348	1440768	1441997	-	1230		0.611702	4.02469	0.0114484	0.0231288
MSMEG_1349	1442005	1442700	-	696		-0.950538	6.72283	8.33194e-09	1.46163e-07
MSMEG_1350	1442825	1443685	-	861		-1.33221	8.4088	2.57068e-11	1.61872e-09
MSMEG_1351	1443878	1444750	-	873		-0.248388	4.72124	0.129758	0.187219
MSMEG_1352	1444930	1445847	-	918		0.0395461	6.39223	0.745658	0.799521
MSMEG_1353	1445847	1447268	-	1422		-0.401811	7.94079	0.000399287	0.00123375
MSMEG_1355	1448423	1449022	+	600		0.0616778	3.67159	0.751959	0.804402
MSMEG_1356	1449027	1449638	-	612		-0.483711	5.38239	0.000341193	0.00107253
MSMEG_1357	1449643	1450170	-	528		-0.471349	3.95591	0.0255873	0.0464531
MSMEG_1358	1451188	1451748	-	561		-0.329951	4.73772	0.0701145	0.110433
MSMEG_1359	1450233	1451195	+	963		0.665247	3.80594	0.00310458	0.00737261
MSMEG_1360	1451809	1452558	+	750		-0.418026	5.41607	0.00781302	0.0164975
MSMEG_1361	1452576	1456718	+	4143		0.0367499	6.32614	0.775143	0.825072
MSMEG_1362	1456715	1457314	+	600		-0.138769	1.93702	0.65745	0.72522
MSMEG_1363	1457319	1458224	+	906		-0.586845	3.53554	0.0168581	0.0323741
MSMEG_1364	1458668	1459195	+	528		-0.812728	11.6476	9.62451e-09	1.64968e-07
MSMEG_1365	1459265	1459657	+	393	rplL	-0.609391	9.93158	8.56196e-07	6.41022e-06
MSMEG_1366	1459848	1460930	+	1083		-0.0445602	8.00343	0.655089	0.723149
MSMEG_1367	1461630	1465139	+	3510	rpoB	0.431501	12.7911	4.93652e-05	0.000199259
MSMEG_1368	1465203	1469156	+	3954	rpoC	0.957551	12.2651	1.02064e-08	1.71501e-07
MSMEG_1369	1469221	1470270	-	1050		1.48268	5.24392	1.09547e-08	1.82538e-07
MSMEG_1370	1470431	1471456	+	1026		2.95083	1.31619	5.78071e-05	0.000228
MSMEG_1371	1471453	1472454	+	1002		2.43771	1.39486	0.000181456	0.000618288
MSMEG_1372	1472465	1473223	+	759		0.676844	1.14354	0.189468	0.258767
MSMEG_1373	1473220	1474338	+	1119		1.00322	1.74004	0.0314013	0.0555254
MSMEG_1374	1474328	1475374	+	1047		-0.167648	3.10308	0.587369	0.66108
MSMEG_1375	1475387	1476229	-	843		0.893627	3.06126	0.0024801	0.00608531
MSMEG_1376	1476315	1477562	+	1248		0.863212	2.98904	0.00367088	0.00851462
MSMEG_1377	1477559	1478347	+	789		1.70684	2.6126	2.05468e-05	9.38187e-05
MSMEG_1378	1478344	1479261	+	918		2.03884	2.488	2.34437e-05	0.000105353
MSMEG_1379	1479288	1480475	+	1188		0.457907	5.05057	0.0048565	0.0108564
MSMEG_1380	1480902	1481606	-	705		-0.324203	4.25958	0.0626394	0.100216
MSMEG_1381	1481785	1482201	+	417		0.292209	3.2032	0.272738	0.351773
MSMEG_1382	1482198	1485101	+	2904		0.510547	6.73823	0.000111862	0.000402138
MSMEG_1383	1485148	1485900	+	753		-0.240591	8.41542	0.00754908	0.016008
MSMEG_1384	1487074	1487475	-	402		0.0641273	2.59802	0.807982	0.851242
MSMEG_1385	1485994	1487205	+	1212		-0.199677	6.64404	0.0822959	0.126651
MSMEG_1386	1487534	1488700	+	1167		1.50222	3.3452	3.18916e-05	0.000136659
MSMEG_1387	1488754	1490409	+	1656		-0.545227	8.71215	4.20558e-05	0.000173263
MSMEG_1388	1490456	1491394	+	939		0.116744	5.83644	0.376099	0.456354
MSMEG_1389	1491401	1492138	+	738		0.625047	4.77175	0.00026977	0.000868549
MSMEG_1390	1492135	1492899	+	765		0.482072	3.26722	0.0265159	0.0478486
MSMEG_1391	1492993	1493892	-	900		0.398636	2.84541	0.0852794	0.130605
MSMEG_1392	1494011	1495168	+	1158		-2.07294	6.51158	3.68021e-14	2.2015e-11
MSMEG_1393	1495173	1495583	-	411		-1.47449	6.76085	5.44969e-12	5.09376e-10
MSMEG_1394	1495614	1495991	-	378		-1.13113	6.29712	3.56989e-09	7.5194e-08
MSMEG_1395	1496172	1496753	+	582		-0.0858299	5.86743	0.482027	0.563401
MSMEG_1396	1496756	1497277	+	522		0.184915	5.50906	0.164144	0.228884
MSMEG_1397	1497443	1498018	+	576		-0.253891	7.3611	0.0195476	0.0368411
MSMEG_1398	1498302	1498676	+	375	rpsL	0.139904	8.83067	0.26701	0.345502
MSMEG_1399	1498676	1499146	+	471	rpsG	-0.0721844	10.5669	0.386787	0.467427
MSMEG_1401	1501413	1502603	+	1191	tuf	-0.292468	12.1982	0.00508612	0.0113231
MSMEG_1402	1502841	1503758	+	918		0.375974	7.7308	0.0009075	0.00253085
MSMEG_1403	1503848	1504765	+	918		-0.103343	8.73924	0.267137	0.345591
MSMEG_1406	1507065	1507916	+	852		4.52925	0.901005	1.43256e-06	9.66568e-06
MSMEG_1409	1510936	1512213	+	1278	arcA	0.413241	2.64623	0.10947	0.161512
MSMEG_1410	1512243	1513094	+	852		-0.237838	5.38151	0.0643645	0.102302
MSMEG_1411	1513135	1514016	-	882		1.29145	4.75486	7.8112e-08	8.62115e-07
MSMEG_1412	1514075	1515580	-	1506		2.88057	6.01099	6.89408e-14	2.57752e-11
MSMEG_1413	1515608	1516876	-	1269	rocD	1.75889	7.03033	4.78798e-11	2.38034e-09
MSMEG_1414	1516873	1517760	-	888		1.59538	7.12126	5.01225e-11	2.45765e-09
MSMEG_1415	1517874	1518320	+	447		-0.651856	2.20678	0.172617	0.238974
MSMEG_1416	1518390	1519577	+	1188		-0.73579	7.20292	1.95905e-07	1.87046e-06
MSMEG_1417	1519642	1520925	-	1284		-0.604029	6.27273	0.000222976	0.0007349
MSMEG_1418	1520922	1521446	-	525		-0.187045	3.32862	0.394936	0.475318
MSMEG_1419	1521559	1522269	+	711		-1.39006	5.47376	2.91149e-09	6.37967e-08
MSMEG_1420	1522270	1522872	-	603		-0.603814	4.75623	0.000935921	0.00259859
MSMEG_1421	1522905	1523063	+	159		-0.220099	1.91425	0.502359	0.582499
MSMEG_1422	1523066	1523374	+	309		-0.326003	7.68912	0.00188611	0.00479502
MSMEG_1423	1523371	1524549	+	1179		-0.211526	8.72881	0.0418326	0.0709104
MSMEG_1424	1524546	1525745	+	1200		-0.227201	7.97218	0.0989928	0.148568
MSMEG_1425	1525942	1526610	+	669		0.0081632	6.31516	0.957518	0.967546
MSMEG_1426	1526607	1528019	+	1413		0.400099	6.02373	0.0043645	0.00988581
MSMEG_1427	1529431	1531005	-	1575		0.791314	3.29397	0.00160143	0.00416512
MSMEG_1428	1528038	1529444	+	1407		0.920426	4.89046	8.72175e-06	4.5211e-05
MSMEG_1429	1531695	1532945	-	1251		-0.0358976	4.57007	0.803885	0.847821
MSMEG_1430	1531094	1531729	+	636		0.029126	4.29142	0.864723	0.896494
MSMEG_1431	1533049	1534344	-	1296		0.989154	4.6556	1.02168e-06	7.37233e-06
MSMEG_1432	1534440	1536026	+	1587		0.457126	4.69902	0.00427383	0.00971355
MSMEG_1433	1536329	1537144	-	816		-0.0199926	6.91029	0.868753	0.899447
MSMEG_1434	1536028	1536393	+	366		0.553114	3.60997	0.0107494	0.021909
MSMEG_1435	1537276	1537581	+	306	rpsJ	-0.514866	9.99226	4.69433e-06	2.67442e-05
MSMEG_1436	1537596	1538249	+	654	rplC	-0.635216	10.5188	2.63305e-06	1.6188e-05
MSMEG_1437	1538249	1538896	+	648	rplD	-0.729061	10.1894	6.53567e-07	5.11064e-06
MSMEG_1438	1538896	1539198	+	303	rplW	-0.749636	9.51186	2.20719e-07	2.06303e-06
MSMEG_1439	1539223	1540059	+	837	rplB	-0.612263	10.7916	7.07566e-06	3.79611e-05
MSMEG_1440	1540081	1540362	+	282	rpsS	-0.59216	9.58464	7.21093e-06	3.86175e-05
MSMEG_1441	1540359	1540820	+	462		-0.555512	9.63969	2.96694e-05	0.000128331
MSMEG_1442	1540820	1541647	+	828	rpsC	-0.43245	9.97823	0.000677436	0.0019644
MSMEG_1443	1541650	1542066	+	417	rplP	-0.622927	9.80772	9.79519e-06	4.97832e-05
MSMEG_1444	1542066	1542299	+	234	rpmC	-0.569214	8.14148	8.83195e-06	4.57031e-05
MSMEG_1445	1542299	1542595	+	297		-0.503239	9.18065	0.000499492	0.00150831
MSMEG_1446	1542699	1543220	+	522		1.32426	5.5512	8.43121e-09	1.47472e-07
MSMEG_1447	1543239	1543640	-	402		0.972858	4.5323	4.60199e-05	0.000187146
MSMEG_1448	1543640	1545139	-	1500		-0.0844694	6.41389	0.417494	0.497897
MSMEG_1451	1546230	1548581	+	2352		-0.528345	6.51567	5.33634e-05	0.000212671
MSMEG_1452	1548624	1549514	+	891		0.0746396	3.68046	0.702351	0.763902
MSMEG_1453	1549538	1551166	-	1629		-0.0509907	3.57352	0.822262	0.862489
MSMEG_1455	1551538	1552914	+	1377		0.822003	3.50529	0.000366005	0.00114271
MSMEG_1456	1552915	1554600	-	1686		0.052545	3.7977	0.776415	0.826132
MSMEG_1458	1555365	1556084	+	720		-1.2642	1.99586	0.00368582	0.00854568
MSMEG_1460	1556477	1557703	+	1227		-0.522268	1.46235	0.184125	0.252506
MSMEG_1463	1559507	1561111	+	1605		0.437954	1.76598	0.233426	0.308859
MSMEG_1465	1561939	1562307	+	369	rplN	-0.521989	8.36399	4.75591e-05	0.000192359
MSMEG_1466	1562308	1562625	+	318	rplX	-0.482381	9.81959	4.12705e-05	0.000170145
MSMEG_1467	1562625	1563188	+	564		-0.368251	10.1295	0.00240099	0.00591303
MSMEG_1468	1563192	1563377	+	186	rpsN	-0.419767	8.74491	0.0358226	0.0621673
MSMEG_1469	1563476	1563874	+	399	rpsH	-0.47656	10.301	0.000301876	0.000961056
MSMEG_1470	1563889	1564428	+	540		-0.457556	10.3417	0.000619279	0.00182058
MSMEG_1471	1564456	1564839	+	384	rplR	-0.416565	10.1574	0.000431593	0.00131858
MSMEG_1472	1564865	1565509	+	645	rpsE	-0.242397	9.5234	0.073385	0.114738
MSMEG_1473	1565512	1565697	+	186	rpmD	-0.384475	7.99989	0.00120736	0.00325775
MSMEG_1474	1565694	1566137	+	444	rplO	-0.325682	9.3239	0.00341546	0.00799033
MSMEG_1475	1566207	1567187	-	981		0.800748	6.36093	3.37664e-06	1.99991e-05
MSMEG_1476	1567306	1569090	+	1785	sppA	-0.506256	7.8958	8.42819e-06	4.40327e-05
MSMEG_1477	1569316	1570743	+	1428		0.288902	8.68073	0.0196859	0.0370668
MSMEG_1478	1570776	1571426	+	651		1.12009	5.48294	1.91986e-08	2.82871e-07
MSMEG_1479	1571431	1572342	-	912		0.247358	6.20245	0.0248261	0.0453189
MSMEG_1480	1572351	1573247	-	897		1.11206	4.93019	7.41379e-08	8.22807e-07
MSMEG_1481	1573257	1574171	-	915		0.740018	5.3956	0.000270838	0.000871519
MSMEG_1482	1574178	1575092	-	915		0.504952	5.61433	0.000978064	0.00269497
MSMEG_1483	1575442	1576767	+	1326		0.0812521	9.65731	0.331051	0.411372
MSMEG_1484	1576764	1577309	+	546		0.073532	8.19654	0.471098	0.553005
MSMEG_1485	1577329	1578126	+	798	map	0.21377	8.89222	0.0426754	0.0721346
MSMEG_1486	1578235	1578777	+	543		1.39328	4.80803	2.61051e-07	2.36966e-06
MSMEG_1487	1578774	1579505	+	732		1.49475	3.9633	9.14173e-07	6.75356e-06
MSMEG_1488	1579678	1581408	+	1731		2.59018	2.89934	6.64919e-09	1.22011e-07
MSMEG_1489	1581389	1582069	+	681		0.602615	1.60346	0.118394	0.173078
MSMEG_1490	1582078	1583100	+	1023		1.34861	2.15483	0.00027216	0.000875303
MSMEG_1491	1583124	1584137	+	1014		1.93126	2.07826	8.67163e-06	4.50292e-05
MSMEG_1492	1584173	1584694	+	522		-0.205534	4.1293	0.34074	0.421064
MSMEG_1493	1584746	1585987	-	1242		-0.656265	3.5264	0.0155659	0.030193
MSMEG_1494	1585984	1586646	-	663		-0.0329737	2.04968	0.92126	0.940921
MSMEG_1495	1586745	1587569	+	825		1.39779	2.74717	0.000392749	0.00121732
MSMEG_1496	1587649	1588521	-	873	mmsB	0.433719	5.48967	0.00464088	0.0104289
MSMEG_1497	1588538	1589725	-	1188		0.292507	5.95025	0.0702816	0.110609
MSMEG_1498	1589732	1591252	-	1521	mmsA	0.0866033	6.70261	0.489053	0.569719
MSMEG_1499	1591424	1592929	+	1506		1.01383	3.4737	0.000485703	0.00147113
MSMEG_1500	1592926	1593525	+	600		1.20989	2.42485	0.00107284	0.00292246
MSMEG_1501	1593619	1594473	+	855		1.09905	6.22239	3.87314e-09	8.01668e-08
MSMEG_1502	1594527	1595402	+	876		0.98782	5.82845	1.97673e-07	1.87994e-06
MSMEG_1503	1595399	1596112	+	714		1.21274	4.78317	3.04115e-06	1.82836e-05
MSMEG_1504	1596109	1596867	+	759		0.626022	4.10041	0.00267016	0.00647987
MSMEG_1505	1596886	1597764	-	879		0.77636	5.15018	2.09162e-05	9.52938e-05
MSMEG_1506	1597761	1598429	-	669		0.106307	4.2147	0.608612	0.681272
MSMEG_1507	1598476	1599585	+	1110		-0.501815	1.6341	0.192556	0.262265
MSMEG_1508	1599585	1601009	+	1425		0.463701	4.58948	0.0207386	0.038732
MSMEG_1509	1601016	1601612	-	597		0.135466	4.44145	0.463158	0.545203
MSMEG_1510	1602360	1602965	-	606		-0.49901	6.66298	0.000164051	0.000564972
MSMEG_1511	1601665	1602363	+	699		0.283921	5.58555	0.0288298	0.0515421
MSMEG_1512	1602962	1603957	-	996	rfbB	-0.943039	8.42169	3.0566e-08	4.09051e-07
MSMEG_1513	1603984	1604835	-	852		-0.880283	7.62133	2.57417e-08	3.58943e-07
MSMEG_1514	1604864	1605760	-	897		-0.202183	7.18108	0.0582657	0.094176
MSMEG_1515	1605862	1607334	-	1473		0.0777701	9.23769	0.335281	0.415249
MSMEG_1516	1607344	1609002	-	1659		0.171211	9.11804	0.0544922	0.0887967
MSMEG_1517	1609139	1610719	-	1581		-0.315648	6.72648	0.00183017	0.00466472
MSMEG_1518	1610744	1611241	-	498		-0.349314	4.91486	0.0253323	0.0460882
MSMEG_1519	1611597	1611818	+	222	infA	-0.69005	9.78398	5.83638e-05	0.000229541
MSMEG_1520	1611901	1612014	+	114	rpmJ	-0.291079	6.99148	0.00531833	0.0117743
MSMEG_1521	1612201	1612575	+	375	rpsM	-0.651115	9.80981	1.13483e-06	8.04331e-06
MSMEG_1522	1612581	1612997	+	417	rpsK	-0.723439	9.87358	3.21759e-05	0.000137679
MSMEG_1523	1613023	1613628	+	606	rpsD	-0.502094	10.4224	2.35848e-05	0.00010576
MSMEG_1524	1613721	1614773	+	1053	rpoA	0.0814278	11.153	0.467743	0.549281
MSMEG_1525	1614848	1615447	+	600		0.25771	10.1013	0.0211999	0.0395072
MSMEG_1526	1616339	1617031	-	693		-0.23696	7.81208	0.0158362	0.0306378
MSMEG_1527	1615467	1616342	+	876	truA	1.22221	7.03901	9.47338e-09	1.62844e-07
MSMEG_1528	1617095	1617769	-	675		-0.252925	7.43527	0.0108177	0.0220331
MSMEG_1529	1617806	1618441	-	636		-0.0444544	7.9135	0.651278	0.719872
MSMEG_1530	1618493	1619572	-	1080		1.08178	7.43077	1.62193e-07	1.61977e-06
MSMEG_1531	1619643	1620203	+	561		0.525718	4.064	0.014652	0.0285594
MSMEG_1532	1620225	1620545	-	321		1.14142	2.83888	0.00132069	0.00353326
MSMEG_1533	1622024	1623352	-	1329		1.84075	1.68159	0.000682731	0.00197586
MSMEG_1534	1620683	1622059	+	1377		1.9218	2.71379	2.85279e-05	0.000123932
MSMEG_1535	1623349	1624662	-	1314		2.47276	0.918348	0.000100244	0.000366316
MSMEG_1536	1624781	1628416	+	3636		1.23971	2.94384	0.000178987	0.000611536
MSMEG_1537	1628401	1629507	+	1107		1.48211	2.6707	1.26174e-05	6.20701e-05
MSMEG_1538	1629580	1629891	+	312		0.542907	3.64246	0.0178032	0.0339926
MSMEG_1539	1629917	1630213	+	297		0.175039	4.22706	0.239379	0.31555
MSMEG_1540	1630283	1631665	-	1383		-0.519506	9.91463	7.58881e-06	4.01737e-05
MSMEG_1542	1631951	1633222	+	1272		0.357007	6.49136	0.00202099	0.00509379
MSMEG_1543	1633314	1634858	+	1545		-1.52056	6.58782	5.90725e-08	6.82184e-07
MSMEG_1544	1635013	1635411	+	399		-0.602373	3.25032	0.0487744	0.0808447
MSMEG_1545	1635427	1636125	-	699		0.0554213	3.10098	0.836111	0.874561
MSMEG_1546	1636280	1636708	+	429		-0.548547	4.92331	0.0341353	0.0596371
MSMEG_1547	1636718	1638430	+	1713		-0.797316	6.5382	2.19926e-05	9.96664e-05
MSMEG_1548	1638427	1639029	+	603		-0.485964	5.64401	0.00586556	0.0128104
MSMEG_1550	1640922	1641263	+	342		0.512165	1.41626	0.347293	0.42779
MSMEG_1551	1641323	1641517	-	195		-0.629875	1.78638	0.2333	0.308761
MSMEG_1552	1641497	1642909	+	1413	eat	-1.33738	7.03161	3.04909e-11	1.7882e-09
MSMEG_1553	1642906	1644321	+	1416	eutB	-0.829554	6.62295	1.0787e-07	1.14119e-06
MSMEG_1554	1644318	1645094	+	777	eutC	-0.404401	4.63956	0.0225287	0.041659
MSMEG_1556	1646296	1646739	+	444	rplM	-0.655567	10.8289	2.57085e-06	1.58545e-05
MSMEG_1557	1646736	1647188	+	453	rpsI	-0.861663	9.96485	1.36404e-08	2.1519e-07
MSMEG_1558	1647548	1648012	+	465		-0.775088	7.28542	5.50168e-06	3.05865e-05
MSMEG_1559	1648164	1649525	+	1362	glmM	-0.0508948	7.54424	0.56042	0.637344
MSMEG_1560	1649573	1649881	+	309		0.343552	4.67602	0.0332785	0.0583789
MSMEG_1561	1651286	1652176	-	891		-0.0123961	6.10058	0.917086	0.938471
MSMEG_1563	1652167	1652964	+	798		0.757832	1.71807	0.0217066	0.0403508
MSMEG_1564	1652977	1654452	-	1476		1.57338	2.57744	7.29257e-05	0.000278571
MSMEG_1565	1654695	1655318	+	624		-0.690749	5.63594	4.45402e-05	0.00018187
MSMEG_1566	1655346	1656389	-	1044		-0.851667	6.4739	2.69584e-07	2.4309e-06
MSMEG_1567	1656437	1657288	-	852		-0.482372	6.10391	0.00429128	0.00974581
MSMEG_1568	1657467	1659353	+	1887	glmS	-0.569937	8.65898	1.14786e-06	8.10686e-06
MSMEG_1570	1659357	1660295	+	939		0.270251	5.27749	0.0555668	0.0903508
MSMEG_1571	1660346	1661329	-	984		1.98629	2.14163	2.40528e-05	0.000107296
MSMEG_1572	1661357	1662760	+	1404		0.791355	1.9936	0.0239712	0.043946
MSMEG_1573	1662840	1664252	+	1413		1.63568	5.79169	9.71445e-12	7.85295e-10
MSMEG_1574	1664273	1665652	+	1380		-0.241501	6.43007	0.0524588	0.0859278
MSMEG_1575	1665708	1666877	+	1170	alr	0.476178	7.60738	0.000244156	0.00079811
MSMEG_1576	1666901	1667959	+	1059		0.951948	6.21423	1.28349e-07	1.32148e-06
MSMEG_1577	1667952	1668419	+	468		0.599285	5.70216	0.000770082	0.00220518
MSMEG_1578	1668416	1669060	+	645		0.608521	4.91819	0.000404519	0.00124734
MSMEG_1579	1669057	1669533	+	477	rimI	0.15356	5.5081	0.256451	0.334014
MSMEG_1580	1669530	1670552	+	1023		0.138917	5.67675	0.211241	0.284028
MSMEG_1581	1670549	1670998	+	450		0.510411	4.21206	0.00432797	0.00981794
MSMEG_1582	1671178	1671480	+	303	groS	-0.885717	10.0525	3.87895e-06	2.26601e-05
MSMEG_1583	1671564	1673186	+	1623	groL	-0.959782	11.4456	5.83641e-08	6.75308e-07
MSMEG_1584	1673236	1673706	+	471		0.536112	3.92727	0.0199366	0.0374445
MSMEG_1585	1673703	1674266	+	564		0.731834	3.61677	0.00454991	0.0102514
MSMEG_1586	1674284	1675408	-	1125		0.753532	2.76021	0.0104538	0.0213637
MSMEG_1587	1675840	1676820	-	981		1.93029	1.20301	0.00171166	0.00440584
MSMEG_1589	1676817	1677860	-	1044		1.4461	2.24933	9.50709e-05	0.000351492
MSMEG_1590	1677871	1678182	+	312		0.908723	2.24637	0.00742955	0.0157937
MSMEG_1592	1680305	1681108	+	804		-0.879603	4.74746	9.68608e-05	0.000356348
MSMEG_1593	1681937	1682101	-	165		-0.330819	2.90118	0.268914	0.347364
MSMEG_1594	1681151	1681948	+	798		-0.754733	5.14142	2.41481e-05	0.000107561
MSMEG_1595	1682146	1682877	-	732		-0.0611667	3.17563	0.795582	0.841736
MSMEG_1596	1682974	1683543	+	570		-0.545768	4.85432	0.000749056	0.00215115
MSMEG_1597	1683664	1683954	-	291		-0.856646	7.30778	8.32915e-06	4.35914e-05
MSMEG_1598	1684388	1685194	+	807		-0.270652	3.82105	0.155446	0.21823
MSMEG_1599	1685284	1685862	+	579		0.0845531	7.57963	0.402582	0.482517
MSMEG_1600	1685855	1687054	+	1200		0.335499	9.08538	0.000667844	0.00194028
MSMEG_1601	1687085	1687495	-	411		0.285823	9.01176	0.00402369	0.00922212
MSMEG_1602	1687637	1689178	+	1542	guaB	0.596045	9.82962	2.53603e-07	2.30906e-06
MSMEG_1603	1689207	1690334	+	1128		0.368745	8.79785	0.000332393	0.00104888
MSMEG_1604	1690403	1692139	+	1737		-0.385431	8.21076	0.000430299	0.00131597
MSMEG_1605	1692222	1692881	+	660	phoU	0.0706423	8.66459	0.640664	0.709933
MSMEG_1606	1693036	1694649	+	1614		0.935285	5.89311	2.45606e-05	0.000109154
MSMEG_1607	1694678	1695097	+	420		-0.132988	3.11755	0.628371	0.698943
MSMEG_1608	1695107	1697470	-	2364		0.121085	5.81731	0.297086	0.376758
MSMEG_1610	1698411	1699973	+	1563		0.0453727	8.86415	0.60383	0.676678
MSMEG_1611	1699984	1700661	+	678		0.0244992	7.54525	0.800371	0.845307
MSMEG_1612	1700804	1701661	+	858		1.17643	4.4272	4.95493e-07	4.05477e-06
MSMEG_1613	1701672	1702463	+	792		0.613449	2.92008	0.0118327	0.0238006
MSMEG_1614	1702467	1703264	+	798		0.906952	3.07542	0.000603984	0.00178421
MSMEG_1615	1703278	1704852	+	1575	ggt	1.64594	3.50883	3.88812e-08	4.94867e-07
MSMEG_1617	1706845	1708497	-	1653		0.156752	7.25567	0.122078	0.177552
MSMEG_1618	1708535	1708825	-	291		-0.512712	8.25019	0.00431834	0.00980354
MSMEG_1620	1709234	1709941	+	708		1.5225	1.63685	0.000175087	0.000599524
MSMEG_1621	1711512	1712564	-	1053		-0.203547	5.64291	0.0794932	0.122876
MSMEG_1622	1709944	1711521	+	1578		1.28795	3.56391	3.41252e-05	0.000144675
MSMEG_1623	1712618	1714654	-	2037		-0.0175811	3.20337	0.937854	0.952989
MSMEG_1625	1715737	1717305	+	1569		-0.0171516	3.17568	0.946552	0.95987
MSMEG_1626	1717307	1718188	-	882		-0.588031	3.55665	0.00522698	0.0116
MSMEG_1628	1718346	1719197	+	852		-1.03015	4.63503	8.01008e-06	4.21798e-05
MSMEG_1629	1719261	1720430	-	1170		-1.47473	7.20031	4.56065e-12	4.33044e-10
MSMEG_1631	1721434	1722288	+	855		0.509477	3.74125	0.0101992	0.020923
MSMEG_1632	1725589	1726479	-	891		-1.31062	4.52938	5.7346e-07	4.60461e-06
MSMEG_1633	1722325	1725612	+	3288		1.34278	5.53343	6.07753e-10	1.7149e-08
MSMEG_1634	1726761	1727360	+	600		-2.88608	5.56543	4.7119e-14	2.29461e-11
MSMEG_1635	1727405	1728046	+	642		-1.28085	7.69379	4.72161e-11	2.3735e-09
MSMEG_1636	1728064	1728528	-	465		-0.819835	5.23066	2.03934e-06	1.2978e-05
MSMEG_1637	1728945	1731728	+	2784		0.22504	7.48202	0.023951	0.0439225
MSMEG_1638	1731725	1732132	+	408		0.343624	3.78151	0.107672	0.159193
MSMEG_1639	1732149	1732514	+	366		0.0694071	4.26169	0.699317	0.761018
MSMEG_1640	1732495	1733076	+	582		-0.785539	8.05332	8.75503e-08	9.50501e-07
MSMEG_1641	1733082	1733657	+	576		-0.285031	6.59709	0.00702699	0.0150127
MSMEG_1642	1733760	1736459	-	2700		-0.337464	10.4265	0.000466902	0.00141777
MSMEG_1643	1736549	1738318	+	1770		-0.845225	6.00059	1.26657e-06	8.73914e-06
MSMEG_1644	1738323	1739228	-	906		-0.152155	4.45347	0.319002	0.399303
MSMEG_1645	1739234	1740454	-	1221		-0.75018	4.76195	6.06076e-05	0.000236964
MSMEG_1646	1741293	1742453	-	1161		-0.122711	5.58213	0.368149	0.448736
MSMEG_1647	1740535	1741386	+	852		-0.380263	8.13544	0.00211432	0.00529865
MSMEG_1648	1742683	1743300	+	618		2.49558	1.70101	6.49836e-05	0.00025226
MSMEG_1649	1743297	1744841	+	1545		1.83272	5.56602	1.7505e-10	6.50402e-09
MSMEG_1650	1744845	1745582	-	738		1.10712	7.45793	4.32323e-09	8.68754e-08
MSMEG_1651	1745579	1746721	-	1143	metX	0.624366	8.36406	1.07506e-05	5.39968e-05
MSMEG_1652	1746742	1748073	-	1332		0.208912	9.70618	0.11853	0.17315
MSMEG_1654	1748543	1750774	+	2232		-0.345762	10.7501	0.000363465	0.00113586
MSMEG_1655	1750851	1751690	-	840		0.402917	5.17233	0.00528139	0.0117012
MSMEG_1656	1751775	1752596	+	822	xth	-0.212481	6.76674	0.044649	0.0750886
MSMEG_1657	1752612	1753628	+	1017	trpS	-0.209321	8.24444	0.020128	0.0377313
MSMEG_1658	1753643	1754680	+	1038		-0.0755189	8.2893	0.504374	0.584043
MSMEG_1659	1754723	1755040	-	318		-0.246525	7.59516	0.06927	0.109449
MSMEG_1660	1755150	1756019	+	870		-0.0956482	6.27317	0.459647	0.541746
MSMEG_1661	1756022	1757215	-	1194		-0.636319	6.89753	1.82467e-06	1.17621e-05
MSMEG_1662	1757394	1758779	-	1386		-1.12149	6.93189	4.25154e-10	1.30424e-08
MSMEG_1663	1758776	1759246	-	471		-1.00383	4.34686	5.92215e-06	3.26125e-05
MSMEG_1665	1759434	1760915	+	1482		-0.270046	5.87698	0.0499876	0.0824536
MSMEG_1666	1761019	1761933	+	915		0.6805	6.04512	2.88132e-06	1.74631e-05
MSMEG_1668	1761933	1762454	+	522		0.433932	4.04353	0.0158498	0.0306543
MSMEG_1669	1763124	1763909	-	786	sdhB	-1.52678	8.3272	1.04956e-11	8.15382e-10
MSMEG_1670	1763912	1765666	-	1755	sdhA	-1.42305	9.29643	3.47001e-12	3.64709e-10
MSMEG_1671	1765677	1766147	-	471		-1.40699	6.92294	3.03765e-11	1.7882e-09
MSMEG_1672	1766144	1766560	-	417	sdhC	-1.66685	8.15447	6.02581e-12	5.42798e-10
MSMEG_1673	1766790	1767176	+	387	cdd	0.170727	1.97368	0.64456	0.7135
MSMEG_1674	1767247	1767342	-	96		0.737224	1.86366	0.0418553	0.0709287
MSMEG_1675	1767305	1768546	+	1242		0.105766	6.30364	0.317028	0.397248
MSMEG_1676	1768749	1769849	+	1101	add	-0.155725	7.42589	0.109068	0.161057
MSMEG_1677	1770884	1772305	-	1422	aspA	-0.718373	6.3471	5.2548e-06	2.96829e-05
MSMEG_1678	1769956	1770891	+	936		0.506911	6.05638	7.41003e-05	0.000282516
MSMEG_1679	1772302	1773459	-	1158		-1.22928	6.45033	2.789e-08	3.83536e-07
MSMEG_1680	1773456	1774130	-	675		-1.48158	6.16071	1.15363e-10	4.63743e-09
MSMEG_1681	1774127	1774570	-	444		-1.65248	4.83453	7.77451e-10	2.11919e-08
MSMEG_1682	1774567	1775832	-	1266		-1.62985	6.34282	7.79631e-11	3.47559e-09
MSMEG_1683	1775984	1777435	-	1452		-1.96311	6.28111	7.2563e-11	3.30832e-09
MSMEG_1684	1777578	1778873	-	1296		-0.304227	4.65502	0.0728685	0.114169
MSMEG_1686	1779111	1780178	-	1068		0.549789	1.54734	0.198421	0.268785
MSMEG_1691	1782369	1785062	-	2694		1.2651	1.24547	0.0058196	0.0127286
MSMEG_1692	1785177	1786091	+	915		0.218576	3.04565	0.414739	0.494907
MSMEG_1693	1786092	1787828	-	1737		0.642894	3.14391	0.019625	0.0369753
MSMEG_1694	1787883	1788506	+	624	upp	-0.437341	6.23327	0.0006239	0.00183129
MSMEG_1695	1788531	1790147	-	1617		-0.604797	7.78322	4.94578e-06	2.80167e-05
MSMEG_1696	1790144	1790620	-	477		0.365316	3.69526	0.0892308	0.135995
MSMEG_1697	1791793	1792557	-	765		2.16344	3.6763	2.9445e-08	3.98964e-07
MSMEG_1698	1790726	1791835	+	1110		1.46494	6.41394	2.71776e-11	1.69351e-09
MSMEG_1699	1792582	1793730	-	1149		0.514892	2.21731	0.116195	0.170446
MSMEG_1700	1793829	1794374	+	546		0.257435	2.67081	0.333697	0.413801
MSMEG_1701	1794381	1795175	-	795		0.159267	4.51242	0.354476	0.435416
MSMEG_1702	1795223	1796407	+	1185		0.742531	6.68644	2.12984e-06	1.34579e-05
MSMEG_1703	1796404	1797576	+	1173		0.257165	7.23186	0.0162522	0.0313413
MSMEG_1704	1797877	1798974	+	1098		-0.00651695	4.19865	0.968919	0.976428
MSMEG_1705	1798971	1800500	+	1530		0.530568	3.59317	0.018482	0.0350322
MSMEG_1706	1800501	1801760	+	1260		0.347764	3.92562	0.130043	0.18745
MSMEG_1707	1801804	1802463	-	660		0.0555838	3.74121	0.777337	0.826672
MSMEG_1708	1802474	1803478	-	1005		-0.345397	5.03746	0.0157354	0.0304823
MSMEG_1715	1810894	1812399	+	1506	araA	2.36108	2.31304	0.00132726	0.00354924
MSMEG_1716	1812681	1812956	+	276		0.385556	1.21672	0.494713	0.574971
MSMEG_1717	1813566	1814966	-	1401		-0.12359	1.87931	0.722188	0.780766
MSMEG_1722	1817135	1817806	-	672		-0.872582	5.09851	4.56389e-06	2.61006e-05
MSMEG_1723	1818047	1818370	+	324		-0.268072	2.48224	0.359177	0.439926
MSMEG_1724	1818478	1818885	-	408		-0.479482	2.94249	0.0642866	0.10225
MSMEG_1730	1821508	1822437	+	930		0.439325	2.00713	0.287721	0.367218
MSMEG_1732	1823395	1824546	+	1152		1.63247	4.23206	8.64989e-08	9.41235e-07
MSMEG_1733	1826089	1826988	+	900		0.391214	6.22067	0.00382725	0.00882258
MSMEG_1734	1827076	1827543	-	468		-0.131246	7.19406	0.19414	0.263883
MSMEG_1735	1827585	1829000	+	1416		-0.69118	8.16308	5.33977e-07	4.31073e-06
MSMEG_1736	1829060	1830805	+	1746		-0.285767	9.2552	0.00194963	0.00493136
MSMEG_1737	1830802	1831677	+	876		0.385217	7.99273	0.000524874	0.00157383
MSMEG_1738	1831699	1832286	-	588		-0.160007	9.19517	0.0737255	0.115241
MSMEG_1739	1833174	1833962	-	789		0.180954	7.40035	0.154037	0.216404
MSMEG_1740	1832435	1833205	+	771		0.203751	4.19625	0.244029	0.320268
MSMEG_1741	1833986	1834660	-	675		0.137923	7.77076	0.126651	0.183311
MSMEG_1742	1834732	1835823	+	1092		-0.902716	11.0889	2.2474e-08	3.22397e-07
MSMEG_1743	1835832	1836980	+	1149		-1.06981	11.5928	5.16722e-10	1.50782e-08
MSMEG_1744	1837050	1837967	-	918		-0.766288	9.27687	3.16059e-08	4.22023e-07
MSMEG_1745	1838043	1838657	-	615		-0.379707	6.18693	0.00163208	0.00423196
MSMEG_1746	1838767	1840137	+	1371		1.22286	2.97972	0.000111113	0.000400408
MSMEG_1747	1840251	1840865	+	615		1.281	2.63514	0.00175039	0.00448813
MSMEG_1748	1840862	1841299	+	438		1.059	1.35482	0.0354886	0.0617099
MSMEG_1749	1841333	1842214	-	882		0.431595	4.58144	0.0170478	0.0326754
MSMEG_1751	1842253	1843281	-	1029		1.05373	5.64214	4.05714e-08	5.11739e-07
MSMEG_1753	1843365	1844117	+	753	mtnN	-0.265172	5.10331	0.0531185	0.0868421
MSMEG_1754	1844249	1844629	+	381		0.677876	4.43097	0.000444814	0.00135483
MSMEG_1755	1844642	1845010	-	369		0.0460005	5.72057	0.715779	0.775968
MSMEG_1756	1845058	1845816	-	759		0.377368	3.59679	0.0494707	0.0818108
MSMEG_1757	1845819	1850342	-	4524		-0.122441	8.71066	0.181584	0.249365
MSMEG_1758	1850404	1850577	-	174		-0.947392	4.37686	0.00147406	0.00387767
MSMEG_1760	1852110	1852925	-	816		1.48915	6.7765	3.98045e-09	8.099e-08
MSMEG_1761	1850826	1852142	+	1317		2.01389	5.40262	4.10478e-12	4.02538e-10
MSMEG_1762	1852964	1854547	-	1584		1.32184	8.48646	3.62199e-11	1.96971e-09
MSMEG_1763	1854610	1855083	+	474		0.940622	7.21683	2.99401e-08	4.02086e-07
MSMEG_1764	1855136	1856500	+	1365		0.588768	9.19065	1.20721e-06	8.42603e-06
MSMEG_1765	1856508	1857038	-	531		1.22696	6.79739	3.15954e-09	6.81713e-08
MSMEG_1766	1857176	1857421	+	246		0.582073	6.03774	0.00771592	0.0163166
MSMEG_1767	1857437	1857826	+	390		-0.222302	7.88198	0.0616711	0.0987993
MSMEG_1768	1857823	1858440	+	618		-0.241446	9.07066	0.0167159	0.0321318
MSMEG_1769	1858494	1858793	+	300		-0.0210039	8.35364	0.848899	0.883064
MSMEG_1770	1858875	1859117	-	243		1.14527	5.59381	0.000570417	0.00169594
MSMEG_1771	1859306	1859974	+	669		-0.348279	10.6755	0.0145831	0.0284619
MSMEG_1772	1859971	1860186	+	216		0.0151256	7.40966	0.920022	0.9403
MSMEG_1773	1860268	1861290	-	1023		0.2375	11.0967	0.0471679	0.0787448
MSMEG_1774	1861547	1862041	-	495		-0.23518	10.5609	0.138418	0.197711
MSMEG_1775	1862204	1863577	+	1374		-0.524895	7.07452	0.000416702	0.00127831
MSMEG_1776	1863597	1864526	-	930		-0.0466702	6.37926	0.636318	0.706469
MSMEG_1777	1864669	1864974	+	306		-0.335851	9.55784	0.128971	0.186264
MSMEG_1778	1864985	1865326	-	342		-0.102272	9.47253	0.509924	0.589443
MSMEG_1779	1865313	1865714	-	402		0.263052	8.09593	0.0669467	0.106058
MSMEG_1780	1865711	1866940	-	1230		0.885822	7.72263	1.6549e-06	1.08907e-05
MSMEG_1781	1866940	1867401	-	462		-0.745844	5.55349	3.52281e-05	0.000148614
MSMEG_1782	1867419	1868306	-	888		-1.48556	9.16859	4.7486e-09	9.3642e-08
MSMEG_1783	1868321	1868551	-	231		-0.194481	3.90443	0.533776	0.612516
MSMEG_1786	1870342	1870770	-	429		0.387292	7.50538	0.00912078	0.0189249
MSMEG_1787	1869761	1870345	+	585		0.786793	7.41011	9.89168e-05	0.00036213
MSMEG_1788	1871258	1871512	+	255		0.136672	8.25165	0.472081	0.553832
MSMEG_1789	1871520	1871675	+	156		-0.0388253	8.36419	0.64694	0.715738
MSMEG_1790	1871713	1871970	+	258		0.202366	8.50996	0.120733	0.175852
MSMEG_1791	1872145	1872453	+	309		0.293117	7.05936	0.0130204	0.0259022
MSMEG_1792	1872508	1872858	-	351		0.554247	6.92184	0.00015192	0.000529287
MSMEG_1793	1873863	1874426	-	564		-0.840108	7.74055	1.30729e-05	6.39429e-05
MSMEG_1794	1872888	1873895	+	1008		-1.02468	8.81387	1.94758e-07	1.86705e-06
MSMEG_1795	1874566	1875648	-	1083		0.617433	4.55939	0.000647797	0.00189224
MSMEG_1796	1875645	1877078	-	1434		0.0137169	3.57241	0.947209	0.960112
MSMEG_1797	1877075	1877791	-	717		-0.264754	2.39759	0.403655	0.483513
MSMEG_1798	1877776	1879104	-	1329		0.210237	5.09918	0.103556	0.153944
MSMEG_1799	1879301	1880209	+	909		-0.120597	4.06196	0.491483	0.571995
MSMEG_1800	1880234	1880365	-	132		0.661328	1.14239	0.202239	0.273437
MSMEG_1802	1880724	1881143	+	420		-0.102978	7.97265	0.550132	0.627674
MSMEG_1803	1881247	1881663	+	417		-0.25864	8.7604	0.0203319	0.0380556
MSMEG_1804	1881660	1882412	+	753		0.0581876	9.07424	0.59402	0.667436
MSMEG_1805	1882976	1883332	-	357		0.603848	6.2517	2.18945e-05	9.94478e-05
MSMEG_1806	1882438	1882986	+	549		0.561873	6.98321	1.79329e-05	8.36122e-05
MSMEG_1807	1883433	1885229	-	1797		-0.325207	10.4848	0.000403232	0.00124401
MSMEG_1808	1885624	1886034	-	411		0.262961	9.17649	0.00454632	0.0102472
MSMEG_1809	1886037	1886924	-	888		0.172904	10.8539	0.0484315	0.0803654
MSMEG_1810	1887074	1887283	-	210		0.63187	2.75965	0.0140857	0.0276627
MSMEG_1811	1887457	1888092	-	636	maf	-0.347926	6.83492	0.00252079	0.006175
MSMEG_1812	1888189	1888473	-	285		-0.713967	6.76472	6.37792e-06	3.45899e-05
MSMEG_1813	1888497	1890125	-	1629		-0.828966	9.39946	5.45461e-09	1.04248e-07
MSMEG_1817	1893207	1893878	-	672		-0.175978	9.18126	0.0726782	0.113931
MSMEG_1818	1892734	1893252	+	519		0.226836	7.57886	0.0322665	0.0568203
MSMEG_1819	1893955	1895181	+	1227	purK	0.360277	7.99065	0.000336732	0.00106073
MSMEG_1820	1895208	1895687	+	480	purE	0.357957	6.14555	0.0062144	0.0134544
MSMEG_1821	1896033	1897202	+	1170		0.353833	8.19077	0.00552238	0.0121631
MSMEG_1822	1897225	1898037	+	813		0.642292	8.51156	6.88102e-07	5.34575e-06
MSMEG_1823	1898113	1898817	-	705		-0.147729	6.86491	0.10342	0.153857
MSMEG_1824	1898840	1900321	-	1482		-0.722977	8.65002	5.62874e-08	6.56358e-07
MSMEG_1825	1900308	1901291	+	984	rfbD	-0.576043	6.9611	3.57555e-05	0.00015052
MSMEG_1826	1901315	1902184	+	870		-0.149375	6.86852	0.113517	0.166844
MSMEG_1827	1903244	1903792	-	549		0.160118	6.35457	0.202219	0.273437
MSMEG_1829	1903789	1905153	-	1365		-0.320645	6.44302	0.0123247	0.0246658
MSMEG_1830	1905150	1906133	-	984	cofD	-0.783076	6.68574	5.91175e-07	4.69643e-06
MSMEG_1831	1906425	1906814	+	390		-0.667776	7.61601	3.01386e-06	1.8156e-05
MSMEG_1832	1906855	1907319	-	465		-0.466738	7.00447	2.89811e-05	0.000125627
MSMEG_1833	1907407	1907826	+	420		-0.0717755	6.65689	0.453614	0.535634
MSMEG_1834	1907957	1909375	+	1419		-0.252578	7.88553	0.00610699	0.0132651
MSMEG_1835	1909372	1910454	+	1083		0.232107	5.4003	0.0653522	0.103697
MSMEG_1836	1910546	1911685	+	1140	manA	-0.128844	6.42583	0.201218	0.272266
MSMEG_1837	1911718	1913127	-	1410		-0.833149	6.65058	2.32547e-08	3.32004e-07
MSMEG_1838	1913166	1914650	+	1485		-0.313504	5.80654	0.00562931	0.0123639
MSMEG_1839	1914807	1916039	+	1233		0.631421	4.30223	0.0196934	0.0370693
MSMEG_1842	1916396	1917121	+	726		-0.198848	4.35136	0.248355	0.324948
MSMEG_1844	1918791	1919315	-	525		0.123185	4.48087	0.423574	0.503742
MSMEG_1845	1919373	1919999	-	627		0.560556	3.63957	0.00886333	0.0184227
MSMEG_1846	1920009	1921031	-	1023		0.959094	2.36111	0.00225539	0.00559358
MSMEG_1847	1921055	1921969	-	915		-0.317471	2.89221	0.267892	0.346419
MSMEG_1849	1925424	1927136	-	1713	selB	0.380461	5.01358	0.0159641	0.0308355
MSMEG_1850	1927124	1928404	-	1281	selA	-0.182612	5.6648	0.14971	0.211275
MSMEG_1852	1928562	1929554	+	993	selD	-0.87021	5.13239	1.39295e-06	9.46888e-06
MSMEG_1854	1931586	1932791	+	1206		0.52561	5.00724	0.000865763	0.00243603
MSMEG_1855	1932788	1933810	+	1023		0.446507	4.95828	0.00764779	0.0161944
MSMEG_1856	1933836	1934534	-	699		0.486337	4.09031	0.00992545	0.0204175
MSMEG_1859	1937032	1937322	-	291		0.858538	2.09144	0.020216	0.0378729
MSMEG_1860	1937342	1937530	-	189		0.639888	2.67487	0.0267896	0.0483133
MSMEG_1861	1937660	1938472	-	813		-0.243338	5.05539	0.0808873	0.12474
MSMEG_1862	1938555	1939568	-	1014		-0.803664	3.73497	0.000493802	0.00149339
MSMEG_1866	1942190	1943023	-	834		-0.196499	3.56951	0.304315	0.384703
MSMEG_1867	1943053	1943334	-	282		-0.385354	2.22248	0.27434	0.353305
MSMEG_1868	1943545	1943838	-	294		-0.331063	3.44425	0.175209	0.241888
MSMEG_1869	1943875	1944624	-	750		-0.235362	4.54531	0.20509	0.276504
MSMEG_1870	1944699	1948496	-	3798		0.812407	5.69894	9.76515e-06	4.9715e-05
MSMEG_1871	1948496	1948774	-	279		1.01972	2.70002	0.00350981	0.00817793
MSMEG_1872	1948794	1949663	-	870		1.30126	3.79128	4.99855e-05	0.000201051
MSMEG_1873	1949753	1950385	+	633		-0.370962	3.92744	0.0615821	0.0986832
MSMEG_1874	1950437	1951123	+	687	mtrA	-0.244655	9.10388	0.0299696	0.0532615
MSMEG_1875	1951266	1952852	+	1587		0.448406	8.92269	8.65532e-05	0.000324819
MSMEG_1876	1952849	1954606	+	1758		0.62147	7.3236	4.29178e-06	2.48292e-05
MSMEG_1877	1954646	1955299	+	654		0.813185	3.26904	0.00424371	0.00965611
MSMEG_1878	1955596	1956288	+	693		-1.08311	6.73241	8.57749e-08	9.36324e-07
MSMEG_1880	1959383	1959925	-	543		0.0469438	4.24374	0.788163	0.835659
MSMEG_1881	1956525	1959386	+	2862	secA	-1.01198	9.69547	7.84361e-11	3.47559e-09
MSMEG_1882	1960095	1961504	+	1410		-0.0066634	5.24989	0.956601	0.966947
MSMEG_1883	1961567	1963423	+	1857		-0.112206	8.90617	0.177555	0.244676
MSMEG_1884	1963433	1963930	+	498		0.400937	6.08724	0.00112469	0.00305257
MSMEG_1885	1963982	1965133	+	1152		0.0533351	10.9517	0.490326	0.570869
MSMEG_1886	1965203	1966459	+	1257		-0.244185	12.5732	0.00786575	0.0165913
MSMEG_1887	1966654	1967082	+	429		1.15874	6.86215	1.01552e-08	1.7129e-07
MSMEG_1888	1967099	1968031	-	933		2.08513	6.27327	1.00443e-11	7.99566e-10
MSMEG_1889	1968124	1969131	-	1008		0.231424	6.14742	0.0522372	0.0856587
MSMEG_1890	1969128	1970459	-	1332	aroA	-0.0554961	7.70489	0.509261	0.58879
MSMEG_1891	1970515	1971303	+	789		-0.869962	5.61672	6.22152e-07	4.89699e-06
MSMEG_1892	1971300	1972799	+	1500		-0.222754	5.76441	0.0594536	0.0959147
MSMEG_1893	1972807	1973613	-	807		-0.362665	4.75172	0.0199089	0.0374161
MSMEG_1894	1973653	1974519	-	867		-0.74176	5.02393	3.5668e-05	0.000150258
MSMEG_1895	1974521	1975435	-	915		1.09145	2.23245	0.00139177	0.00370684
MSMEG_1896	1975509	1976741	+	1233		0.37177	2.22316	0.230589	0.306054
MSMEG_1897	1976738	1977514	+	777	pcaD	-0.0926626	1.99051	0.768517	0.818894
MSMEG_1898	1977511	1978308	+	798		0.28032	1.94141	0.374861	0.454944
MSMEG_1899	1978305	1978955	+	651		0.685079	3.69117	0.00368713	0.00854568
MSMEG_1900	1978960	1979517	-	558		0.495987	5.26053	0.00120315	0.00324787
MSMEG_1901	1979558	1982224	-	2667		1.04406	5.14905	8.88006e-07	6.60703e-06
MSMEG_1902	1982232	1983185	-	954		0.352795	4.0016	0.0494793	0.0818108
MSMEG_1903	1983261	1985660	-	2400		-0.211816	3.17395	0.352525	0.433465
MSMEG_1904	1985666	1986859	-	1194		-0.479544	2.91688	0.0904867	0.137628
MSMEG_1905	1986861	1987976	-	1116		-0.822409	2.76778	0.00469705	0.0105353
MSMEG_1906	1988141	1990903	-	2763		-0.0697597	2.94088	0.793409	0.839882
MSMEG_1907	1990913	1991428	-	516		0.305491	1.50238	0.457604	0.539812
MSMEG_1908	1991430	1992794	-	1365		0.579192	1.59255	0.136861	0.195815
MSMEG_1909	1993004	1993930	+	927		0.210648	5.32586	0.193374	0.26302
MSMEG_1910	1993927	1995030	+	1104		-0.441157	6.85952	0.00453318	0.0102214
MSMEG_1911	1995064	1995957	+	894	catA	-0.543631	6.82333	0.000149259	0.000520623
MSMEG_1912	1995965	1996249	+	285		-0.363876	4.88417	0.0128401	0.0255605
MSMEG_1913	1996254	1996745	-	492	ybaK	0.153861	4.62733	0.273946	0.353177
MSMEG_1914	1997014	1997673	+	660		0.0691029	9.0555	0.43531	0.515853
MSMEG_1915	1997670	1997975	+	306		0.198977	7.75621	0.0380822	0.0654996
MSMEG_1916	1997988	1998062	-	75		0.0916399	5.30056	0.577373	0.652407
MSMEG_1917	1998180	1998401	+	222		0.184069	6.34157	0.117499	0.17198
MSMEG_1918	1998476	1999975	+	1500		0.442201	8.57641	7.74089e-05	0.000293634
MSMEG_1919	2000143	2000397	-	255		-0.138209	8.16668	0.301267	0.381374
MSMEG_1920	2000646	2001608	-	963		0.205619	7.432	0.0329655	0.0579317
MSMEG_1921	2001654	2002043	-	390		0.18713	2.84608	0.515525	0.594767
MSMEG_1922	2002144	2002581	+	438	aroQ	-0.688543	6.27372	7.44011e-06	3.95967e-05
MSMEG_1923	2002578	2002958	+	381		-0.684591	6.12163	1.41128e-05	6.81928e-05
MSMEG_1924	2002965	2003444	-	480		-0.525264	6.02856	4.34257e-05	0.000177805
MSMEG_1925	2003441	2004532	-	1092		-0.595836	6.01734	7.12051e-05	0.000272694
MSMEG_1926	2004529	2005140	-	612		-0.592806	5.38284	8.33506e-05	0.00031418
MSMEG_1927	2005199	2005996	+	798		-0.307659	6.9636	0.00375591	0.00868155
MSMEG_1928	2006011	2006712	+	702		0.93183	5.42238	1.31939e-06	9.07193e-06
MSMEG_1929	2006724	2007941	-	1218		0.796212	8.77373	7.4599e-08	8.26391e-07
MSMEG_1930	2007957	2009465	-	1509		0.493442	10.7449	2.41923e-05	0.000107677
MSMEG_1931	2009771	2010469	+	699		-0.313058	6.55128	0.00468816	0.0105233
MSMEG_1932	2010476	2011300	-	825		-0.348176	6.64873	0.000998544	0.00274382
MSMEG_1934	2011602	2011841	+	240		0.173848	5.92484	0.184702	0.253125
MSMEG_1935	2011850	2012509	-	660		-0.0799844	8.26434	0.359372	0.440074
MSMEG_1936	2012755	2013789	+	1035		-0.156014	6.94967	0.127091	0.183825
MSMEG_1937	2013931	2015121	+	1191		-0.206478	8.80233	0.0303085	0.053768
MSMEG_1938	2015158	2016012	+	855		0.00625122	7.49334	0.95443	0.966343
MSMEG_1939	2016090	2016386	-	297		0.283484	4.50254	0.238834	0.315039
MSMEG_1940	2016388	2017149	-	762		0.0708497	4.72854	0.634679	0.705303
MSMEG_1941	2017285	2020422	+	3138		-0.00189227	8.24074	0.98302	0.986483
MSMEG_1942	2023699	2024412	-	714		0.0708201	8.53946	0.462086	0.544241
MSMEG_1943	2020443	2023706	+	3264		0.488713	8.04874	1.90366e-05	8.80719e-05
MSMEG_1944	2024543	2024932	-	390		-0.221826	5.32025	0.103742	0.154106
MSMEG_1945	2025002	2026096	+	1095		-0.0364355	7.48593	0.705998	0.767032
MSMEG_1946	2026093	2027028	+	936		-0.190911	8.8996	0.0260148	0.0471007
MSMEG_1947	2027051	2027299	-	249		-0.255366	7.67556	0.0634566	0.101303
MSMEG_1948	2027434	2027625	-	192		1.13657	1.12798	0.031529	0.0557183
MSMEG_1950	2027837	2028406	+	570		-0.261257	9.66708	0.101884	0.152025
MSMEG_1951	2028409	2029071	+	663		-0.240367	10.0033	0.0896386	0.136477
MSMEG_1952	2029125	2031275	+	2151		0.764177	8.80446	4.70688e-07	3.87298e-06
MSMEG_1953	2031777	2032088	+	312		-0.0154571	7.40791	0.894441	0.920445
MSMEG_1954	2032190	2033509	-	1320		-0.0682392	8.43446	0.485865	0.56678
MSMEG_1955	2033567	2034406	-	840		0.465776	6.64947	0.00241089	0.00593251
MSMEG_1957	2034464	2035873	-	1410		-0.316347	8.28582	0.00269989	0.00653611
MSMEG_1958	2035981	2037018	+	1038		-0.88926	6.59568	1.87752e-07	1.80869e-06
MSMEG_1959	2037115	2040126	+	3012		-0.481405	10.1557	1.76862e-05	8.27846e-05
MSMEG_1960	2040307	2040828	+	522		0.825757	3.92972	0.00131836	0.00352924
MSMEG_1961	2040821	2041996	+	1176		0.877954	3.83517	5.78194e-05	0.000228
MSMEG_1962	2041993	2042538	+	546		0.0159212	2.81388	0.944524	0.958138
MSMEG_1963	2042589	2045987	+	3399		0.58294	5.35247	0.000406374	0.00125112
MSMEG_1964	2046110	2047510	+	1401		0.319642	3.45525	0.142467	0.202629
MSMEG_1966	2048141	2048551	-	411		0.30464	4.11738	0.0854303	0.130802
MSMEG_1967	2048646	2049275	+	630		0.0116939	4.56059	0.943182	0.957264
MSMEG_1968	2049610	2050320	-	711		-0.22129	3.59044	0.307988	0.388688
MSMEG_1969	2050405	2050770	+	366		0.428872	3.24465	0.12108	0.176271
MSMEG_1970	2050786	2052537	-	1752		0.0929872	5.50189	0.42502	0.50516
MSMEG_1971	2052753	2054381	+	1629		0.727858	1.44197	0.0682104	0.107917
MSMEG_1975	2057028	2058071	+	1044		0.252779	2.53524	0.360971	0.441671
MSMEG_1976	2058068	2058811	+	744		0.515922	3.77526	0.00564117	0.0123791
MSMEG_1977	2058811	2059836	+	1026		0.0195506	4.18146	0.895266	0.920977
MSMEG_1978	2059864	2061513	+	1650	groL	0.232892	4.86236	0.0922079	0.139863
MSMEG_1979	2061539	2061880	+	342		0.318007	3.32225	0.0993444	0.148905
MSMEG_1980	2061887	2063062	-	1176		-0.340021	7.39137	0.0019338	0.00490169
MSMEG_1981	2063059	2063547	-	489		-0.692039	7.172	9.21313e-07	6.78731e-06
MSMEG_1982	2063768	2065315	+	1548		-0.667777	5.45065	2.04238e-05	9.33857e-05
MSMEG_1983	2065325	2066677	-	1353		0.203813	4.105	0.292265	0.371669
MSMEG_1984	2066756	2067646	-	891		-1.76784	3.75064	7.96505e-08	8.77475e-07
MSMEG_1985	2067763	2068695	+	933		-0.117218	3.82807	0.494207	0.574829
MSMEG_1986	2068955	2070055	+	1101		-1.99042	6.98417	5.10225e-13	9.24899e-11
MSMEG_1987	2070195	2070575	+	381		-1.52336	4.2162	5.16354e-08	6.1044e-07
MSMEG_1988	2070610	2071146	+	537		-0.973378	2.80171	0.0012208	0.00328955
MSMEG_1989	2071147	2072145	+	999		0.0423572	2.07073	0.892072	0.918165
MSMEG_1990	2072174	2073247	+	1074		-1.51523	1.57821	0.00315476	0.00747397
MSMEG_1991	2073322	2074476	+	1155		0.619367	3.54716	0.0132698	0.0263109
MSMEG_1992	2074476	2075642	+	1167		0.738853	3.54751	0.0151386	0.029431
MSMEG_1993	2075672	2076505	+	834		0.826819	3.57819	0.00289497	0.00694098
MSMEG_1994	2076502	2076633	+	132		1.24054	1.88309	0.000849191	0.0023939
MSMEG_1995	2076671	2077354	-	684		0.927785	5.52173	1.40615e-06	9.51535e-06
MSMEG_1996	2077513	2078376	+	864		-0.318895	7.39926	0.00138063	0.00368045
MSMEG_1997	2078514	2080274	+	1761		0.0879685	6.31426	0.394986	0.475318
MSMEG_1998	2080271	2081164	+	894		1.50159	6.28406	2.87363e-06	1.74341e-05
MSMEG_1999	2081235	2081378	-	144		1.46213	7.18898	3.50295e-08	4.56528e-07
MSMEG_2000	2081621	2082070	-	450		-0.233309	1.4536	0.617501	0.689545
MSMEG_2001	2082169	2082831	-	663		0.0407706	2.17366	0.904822	0.929369
MSMEG_2004	2085076	2085840	-	765		1.11766	2.89263	0.000260097	0.00084152
MSMEG_2005	2085866	2086792	-	927		0.926968	3.88885	3.42708e-05	0.000145087
MSMEG_2006	2086952	2087875	-	924		0.427012	4.41444	0.0141458	0.0277626
MSMEG_2007	2087878	2088741	-	864		0.308948	5.70681	0.012813	0.0255152
MSMEG_2009	2088924	2089604	+	681		0.380427	6.91944	0.00310875	0.00737958
MSMEG_2010	2089639	2089956	-	318		0.177551	6.86217	0.0710577	0.111683
MSMEG_2011	2090102	2091106	-	1005		1.84221	2.63089	9.57634e-05	0.000353179
MSMEG_2012	2091191	2092510	+	1320	hisD	1.43776	1.84596	0.00248363	0.00609145
MSMEG_2013	2092507	2093262	+	756		2.10908	3.1239	1.26759e-07	1.31188e-06
MSMEG_2014	2093263	2094348	-	1086		1.96083	5.90384	1.06216e-12	1.54971e-10
MSMEG_2015	2094345	2095157	-	813	modB	1.30282	6.01796	2.97322e-09	6.49116e-08
MSMEG_2016	2095154	2095897	-	744	modA	0.898158	6.31229	1.48855e-07	1.49907e-06
MSMEG_2017	2095894	2096298	-	405		0.953469	5.48644	1.16402e-06	8.18234e-06
MSMEG_2019	2096408	2097154	+	747		-0.444188	4.55441	0.0126613	0.0252719
MSMEG_2021	2098884	2100914	+	2031		0.0922288	5.19194	0.489147	0.569719
MSMEG_2022	2101118	2102572	+	1455		-0.499214	6.0172	0.00090662	0.0025299
MSMEG_2023	2102587	2103825	+	1239		-0.771431	5.89313	5.29884e-05	0.0002116
MSMEG_2024	2103822	2104766	+	945		-0.716051	4.16241	0.00339088	0.00794214
MSMEG_2025	2104783	2105565	+	783		-0.181161	5.30847	0.164396	0.229143
MSMEG_2026	2105584	2106414	+	831		-0.316039	8.27216	0.00279174	0.00672581
MSMEG_2027	2106472	2106894	-	423		0.550413	7.08754	4.71325e-05	0.000191021
MSMEG_2028	2106948	2108135	-	1188		1.09671	3.1696	0.000253671	0.000823363
MSMEG_2029	2108135	2108896	-	762		-0.625952	2.13975	0.125664	0.182235
MSMEG_2030	2108966	2109559	+	594		0.837785	3.24457	0.00527995	0.0117012
MSMEG_2032	2109768	2110526	+	759		0.100483	6.53795	0.291512	0.37107
MSMEG_2033	2110538	2111509	-	972		-0.211161	6.33005	0.0540159	0.0880924
MSMEG_2034	2111627	2112715	+	1089		0.246578	3.50765	0.178688	0.246008
MSMEG_2035	2113659	2115026	-	1368		-0.0350892	7.41395	0.728831	0.785703
MSMEG_2036	2112758	2113684	+	927		-0.298559	5.65107	0.0473778	0.0789894
MSMEG_2037	2115046	2116035	+	990		-0.614484	6.98748	0.00019433	0.0006564
MSMEG_2038	2116080	2117639	+	1560		-1.03428	8.82872	8.1043e-10	2.18378e-08
MSMEG_2039	2117665	2118420	-	756		-0.180176	5.73904	0.11386	0.167226
MSMEG_2040	2118476	2118826	+	351		-0.731408	2.11758	0.0471784	0.0787448
MSMEG_2042	2119958	2121094	-	1137		-0.597177	3.30905	0.0250286	0.0456606
MSMEG_2043	2121141	2121749	+	609		0.72942	3.20114	0.00238709	0.00588121
MSMEG_2044	2121822	2123135	+	1314		-0.115339	7.01665	0.248846	0.325305
MSMEG_2045	2123135	2124499	+	1365		-0.462767	7.92376	3.08578e-05	0.000132514
MSMEG_2046	2124514	2125188	+	675		-0.318427	5.62976	0.00858175	0.0178871
MSMEG_2047	2126239	2127006	-	768		-0.408542	4.46634	0.0117271	0.023612
MSMEG_2048	2125208	2126242	+	1035		-0.501514	5.39845	0.00106065	0.00289585
MSMEG_2049	2127094	2127675	+	582		0.246124	3.8183	0.211877	0.284616
MSMEG_2050	2127764	2129329	-	1566	nuoN	0.591524	2.63062	0.0443842	0.0747274
MSMEG_2051	2129331	2130920	-	1590	nuoM	0.692365	1.55833	0.102234	0.152415
MSMEG_2052	2130914	2132803	-	1890	nuoL	0.714248	1.74923	0.0417966	0.0708694
MSMEG_2057	2135629	2138013	-	2385	nuoG	0.0714484	1.9309	0.810311	0.852791
MSMEG_2058	2138102	2139433	-	1332	nuoF	1.26579	1.74921	0.00428641	0.00973844
MSMEG_2059	2139430	2140167	-	738		-0.112179	1.42801	0.8458	0.881306
MSMEG_2060	2140228	2141556	-	1329	nuoD	0.935008	1.52402	0.0168774	0.0324006
MSMEG_2064	2143366	2143764	-	399		-0.351188	3.6869	0.130444	0.187938
MSMEG_2065	2143828	2144346	-	519		-0.057735	2.67873	0.836088	0.874561
MSMEG_2066	2144378	2144779	-	402		1.44208	1.34109	0.00145127	0.00383289
MSMEG_2067	2144836	2145471	+	636		0.769394	3.39103	0.000947653	0.00262083
MSMEG_2068	2145479	2145835	-	357		0.333143	2.39095	0.227491	0.302681
MSMEG_2069	2145832	2146821	-	990		0.517177	3.00994	0.056491	0.0917377
MSMEG_2070	2146818	2148062	-	1245		0.139754	4.54716	0.370369	0.450772
MSMEG_2071	2148073	2148684	-	612		0.840143	3.2846	0.00410498	0.00938072
MSMEG_2072	2148691	2149593	-	903		0.514882	4.69455	0.00359997	0.00836312
MSMEG_2073	2149593	2150795	-	1203		0.391611	5.08397	0.00712346	0.0152079
MSMEG_2074	2150792	2152021	-	1230		0.111773	5.23256	0.418664	0.499175
MSMEG_2075	2152022	2153125	-	1104	hmgA	-0.23441	5.39968	0.158328	0.221756
MSMEG_2076	2153254	2153850	-	597		-0.325633	3.8716	0.0912605	0.138664
MSMEG_2077	2153861	2155042	-	1182		-0.236799	2.46432	0.421148	0.501554
MSMEG_2078	2155501	2156478	+	978		-1.37458	8.37158	1.49426e-11	1.03938e-09
MSMEG_2079	2156545	2157543	-	999		-1.06286	9.83215	2.13277e-10	7.50484e-09
MSMEG_2080	2157633	2158853	-	1221		-0.198072	10.0383	0.0336955	0.0590411
MSMEG_2081	2158889	2160217	-	1329		-0.147681	10.4664	0.119255	0.174124
MSMEG_2082	2160227	2160346	+	120		-0.547324	3.05199	0.0512229	0.0841569
MSMEG_2083	2160404	2161186	-	783		-0.0904824	4.28471	0.575797	0.651364
MSMEG_2084	2161210	2161590	+	381		-0.0592697	5.54386	0.635858	0.70609
MSMEG_2086	2163153	2164259	+	1107	prfB	0.336979	8.39197	0.000668644	0.00194166
MSMEG_2087	2164249	2165229	+	981		0.725894	6.63573	1.51377e-06	1.01291e-05
MSMEG_2088	2165307	2165747	+	441		0.903695	6.08185	6.1509e-08	7.0759e-07
MSMEG_2089	2165793	2166482	+	690	ftsE	0.109276	6.81448	0.319222	0.399495
MSMEG_2090	2166483	2167379	+	897		-0.394786	7.94496	0.000115582	0.000413773
MSMEG_2091	2167390	2167875	+	486	smpB	-0.117502	6.54983	0.238707	0.314941
MSMEG_2092	2168040	2169143	+	1104		-0.149901	7.78776	0.103818	0.154181
MSMEG_2094	2169678	2171087	-	1410		0.587759	7.37444	1.05209e-05	5.30659e-05
MSMEG_2095	2171219	2172142	+	924		-0.570718	5.39917	0.000163959	0.000564972
MSMEG_2096	2172275	2173018	-	744		-0.0964805	4.32682	0.599067	0.672475
MSMEG_2097	2173038	2174138	-	1101		0.0452815	3.15748	0.824015	0.863873
MSMEG_2098	2174138	2175013	-	876		-0.213234	3.08282	0.358369	0.439296
MSMEG_2099	2175058	2176023	-	966		-0.464455	2.93547	0.0627518	0.100369
MSMEG_2100	2176102	2177433	-	1332		-0.709498	2.9884	0.00740228	0.0157526
MSMEG_2102	2178248	2179069	-	822		-0.285673	1.84828	0.519714	0.598748
MSMEG_2103	2179121	2180020	-	900		0.999126	1.08372	0.0575261	0.0932578
MSMEG_2104	2180401	2181750	-	1350		-0.0994007	4.59219	0.496338	0.576523
MSMEG_2105	2182038	2183003	-	966		-0.289074	3.82825	0.168785	0.234262
MSMEG_2106	2184617	2185249	-	633		-0.210171	4.98475	0.232858	0.308305
MSMEG_2107	2183185	2184645	+	1461		-0.336911	5.57017	0.0115793	0.0233616
MSMEG_2108	2185414	2186352	+	939		0.326115	2.24583	0.314016	0.393886
MSMEG_2109	2186345	2187502	+	1158		0.254967	2.35364	0.410974	0.491199
MSMEG_2110	2187612	2188592	+	981		-0.117623	5.80443	0.326572	0.406991
MSMEG_2111	2188645	2189190	+	546		-0.480466	6.79787	4.20944e-05	0.000173303
MSMEG_2112	2189268	2189852	+	585		-0.637883	9.45642	1.77562e-05	8.29177e-05
MSMEG_2115	2189849	2190382	+	534		-0.741732	9.73325	2.8454e-06	1.72804e-05
MSMEG_2116	2190853	2192436	-	1584		0.171651	6.93883	0.125509	0.182055
MSMEG_2117	2192581	2193051	+	471		-0.695494	4.08577	0.000710277	0.00204765
MSMEG_2118	2193073	2193858	+	786	nagB	-0.36527	5.21868	0.00798828	0.0168201
MSMEG_2119	2193860	2195017	+	1158	nagA	0.186834	4.67173	0.372133	0.452023
MSMEG_2120	2195157	2197775	+	2619		1.07048	3.87872	1.36292e-05	6.62846e-05
MSMEG_2121	2197776	2200202	-	2427		-0.5551	6.12773	0.000238058	0.000779455
MSMEG_2122	2200199	2200831	-	633		-0.995656	4.84938	6.05334e-06	3.30997e-05
MSMEG_2123	2200833	2201831	-	999	dhaK	-0.881961	5.4395	2.36693e-06	1.47952e-05
MSMEG_2124	2201841	2202608	-	768		-1.05063	4.3777	1.04285e-05	5.27332e-05
MSMEG_2125	2202762	2203508	+	747		-0.233348	5.33083	0.0922362	0.139863
MSMEG_2126	2203331	2203729	+	399		0.160946	3.17126	0.520485	0.599334
MSMEG_2127	2203799	2204158	+	360		1.27727	1.78028	0.0178692	0.0341078
MSMEG_2128	2204236	2204883	+	648		0.469605	3.7993	0.0465744	0.0779541
MSMEG_2130	2205201	2206385	-	1185		1.24705	5.67301	3.90613e-09	8.01668e-08
MSMEG_2131	2206382	2207962	-	1581		1.16962	5.30076	1.24862e-07	1.299e-06
MSMEG_2132	2207959	2208228	-	270		0.185713	2.49478	0.467736	0.549281
MSMEG_2133	2208288	2209358	-	1071		0.60808	4.15043	0.0012013	0.00324432
MSMEG_2135	2209717	2210115	-	399		0.671145	1.32604	0.0768169	0.119355
MSMEG_2136	2210186	2211820	+	1635	pgm	-0.931878	7.56698	1.60796e-08	2.45711e-07
MSMEG_2137	2211817	2213085	+	1269		-0.326311	5.58553	0.0262139	0.0473895
MSMEG_2138	2213142	2213214	+	73	tRNA-Ala	0.0459088	1.24265	0.92048	0.940583
MSMEG_2139	2213383	2213484	-	102		1.26565	1.27397	0.0173495	0.0331793
MSMEG_2140	2213518	2214726	-	1209		0.955452	3.28625	0.00053875	0.00160819
MSMEG_2141	2214785	2215036	+	252		0.436861	2.48883	0.204916	0.276332
MSMEG_2142	2215051	2215749	+	699		-0.110307	6.83474	0.227205	0.302368
MSMEG_2143	2215760	2216200	-	441		-0.415136	6.7864	0.00047301	0.00143486
MSMEG_2144	2216197	2216793	-	597		-0.486856	7.92886	6.32962e-05	0.000246509
MSMEG_2146	2217440	2221084	+	3645		0.584849	3.45039	0.0252659	0.0460234
MSMEG_2148	2222742	2224376	+	1635		1.01651	1.58091	0.0200502	0.0376225
MSMEG_2149	2224483	2224938	+	456		-0.154588	3.51851	0.424412	0.504638
MSMEG_2153	2228170	2228763	-	594		-0.00420518	5.79914	0.974199	0.980544
MSMEG_2154	2228863	2229687	+	825		0.510122	1.25715	0.279261	0.358331
MSMEG_2155	2229760	2230743	+	984		-0.249921	1.89664	0.503156	0.583083
MSMEG_2156	2230794	2231729	+	936		-0.131719	2.52005	0.593595	0.667209
MSMEG_2157	2231876	2232784	+	909		-0.0812248	3.50789	0.640119	0.709635
MSMEG_2159	2232790	2233644	+	855		0.288185	2.96161	0.28118	0.360562
MSMEG_2162	2237715	2238554	+	840		0.25025	5.87326	0.0336246	0.0589342
MSMEG_2163	2238574	2240016	+	1443		0.133894	5.53817	0.229232	0.304726
MSMEG_2164	2240142	2240876	+	735		-0.071547	5.59639	0.545921	0.623582
MSMEG_2165	2241113	2241976	+	864		1.08223	1.76068	0.00672172	0.0144275
MSMEG_2166	2241973	2243007	+	1035		0.0780771	2.02214	0.852932	0.885805
MSMEG_2167	2243141	2244442	+	1302		0.68919	2.99535	0.00407854	0.00932639
MSMEG_2169	2245536	2247044	-	1509	accD	-0.0934024	1.6943	0.792047	0.838886
MSMEG_2170	2244650	2245630	+	981		0.753765	1.465	0.11441	0.167952
MSMEG_2171	2247041	2248261	-	1221		-0.631445	3.12924	0.0381751	0.0656217
MSMEG_2172	2248470	2249870	-	1401		-0.361127	2.57636	0.26579	0.344567
MSMEG_2173	2250029	2250721	+	693		-0.288027	5.32971	0.0222435	0.0411824
MSMEG_2174	2250877	2253087	+	2211		-0.0173895	8.78127	0.841903	0.878316
MSMEG_2175	2253444	2254820	-	1377		0.252178	5.80038	0.0340744	0.0595615
MSMEG_2176	2253121	2253447	+	327		0.327001	6.20475	0.00412488	0.00941436
MSMEG_2177	2254841	2256019	-	1179		-0.224205	5.55623	0.0731266	0.114394
MSMEG_2179	2256454	2257758	+	1305		1.0623	4.75987	1.8506e-06	1.19164e-05
MSMEG_2180	2257799	2258323	-	525		0.828007	2.73892	0.0127833	0.0254815
MSMEG_2181	2258987	2259802	-	816		1.11594	2.58538	0.0013813	0.00368059
MSMEG_2182	2258412	2259011	+	600		0.651532	3.4454	0.00929164	0.0192327
MSMEG_2183	2259796	2260779	-	984		-0.403416	2.73987	0.143846	0.204246
MSMEG_2184	2260965	2262506	+	1542		-0.218458	3.44096	0.353156	0.434061
MSMEG_2185	2262515	2263351	+	837		-0.224896	1.96403	0.510984	0.59044
MSMEG_2186	2263348	2263971	+	624		-0.133673	1.52162	0.758279	0.80986
MSMEG_2187	2263968	2265989	+	2022		0.266247	2.9613	0.405556	0.485402
MSMEG_2188	2267604	2268578	-	975		0.285313	5.75795	0.0193532	0.0365093
MSMEG_2189	2265986	2267656	+	1671	atzF	0.887643	5.79312	1.77654e-07	1.73365e-06
MSMEG_2190	2268648	2269790	-	1143		0.728844	1.92458	0.0535471	0.087441
MSMEG_2191	2269802	2271034	-	1233		-0.285989	2.56712	0.260439	0.338684
MSMEG_2192	2271168	2271569	+	402		-0.362589	4.30203	0.0726609	0.113931
MSMEG_2193	2272412	2273065	-	654		0.155211	4.41615	0.305246	0.385717
MSMEG_2194	2271642	2272415	+	774		-0.248082	3.54005	0.280103	0.359334
MSMEG_2195	2273072	2273773	-	702		-0.14531	5.37955	0.352425	0.43343
MSMEG_2196	2275150	2276997	-	1848		0.468367	7.08432	9.42465e-05	0.000348875
MSMEG_2197	2274343	2275170	+	828		1.70065	5.78786	1.4881e-10	5.7804e-09
MSMEG_2198	2277027	2279198	-	2172		-0.64326	7.07519	8.74488e-07	6.52267e-06
MSMEG_2199	2279195	2279959	-	765		-0.829208	4.7331	0.000627942	0.00184135
MSMEG_2200	2280439	2281332	+	894	purU	-1.05156	7.27769	4.8126e-09	9.439e-08
MSMEG_2201	2281354	2281806	+	453		-0.983408	5.98947	1.74423e-07	1.70769e-06
MSMEG_2202	2281948	2283312	+	1365		-0.299716	5.18471	0.0448007	0.0753014
MSMEG_2203	2283309	2284205	+	897		0.719944	2.23228	0.0187951	0.0355574
MSMEG_2204	2284280	2285101	-	822		0.349751	3.75511	0.100959	0.150833
MSMEG_2205	2285144	2286337	-	1194		0.590378	3.72419	0.0144401	0.0282753
MSMEG_2206	2286455	2287189	+	735	fabG	0.75663	3.30401	0.00413166	0.00942623
MSMEG_2207	2287186	2288409	+	1224		0.537841	5.07719	0.00280875	0.00676135
MSMEG_2208	2288417	2289610	+	1194		0.479572	4.38312	0.0324834	0.0571517
MSMEG_2209	2289614	2290282	+	669		0.614869	3.57738	0.00345829	0.00807847
MSMEG_2211	2291531	2292370	-	840		0.0399283	4.94855	0.819671	0.860224
MSMEG_2213	2293527	2294720	+	1194		0.464514	1.4033	0.331507	0.411573
MSMEG_2215	2294995	2296497	-	1503		1.00021	1.65726	0.0318326	0.0561552
MSMEG_2219	2300197	2301003	-	807		0.123777	1.69896	0.753373	0.805674
MSMEG_2224	2303045	2304229	+	1185		0.489368	5.56673	0.000276596	0.000887659
MSMEG_2225	2304294	2305031	-	738		0.183553	6.54398	0.0577348	0.0934906
MSMEG_2226	2305009	2305179	-	171		0.385145	1.55812	0.30836	0.38883
MSMEG_2227	2305317	2306081	+	765		-0.259454	2.41825	0.365399	0.446049
MSMEG_2228	2306091	2306888	+	798		0.634903	1.85139	0.104006	0.154344
MSMEG_2229	2307025	2307846	+	822		0.43397	1.41446	0.33744	0.417577
MSMEG_2230	2307861	2309111	+	1251		0.264601	1.11279	0.557317	0.634298
MSMEG_2235	2313886	2315121	-	1236		-0.276796	1.00124	0.561064	0.637713
MSMEG_2242	2322534	2324021	+	1488		1.79894	1.78155	0.000117962	0.00042103
MSMEG_2244	2326291	2327307	-	1017		0.678201	1.32653	0.24045	0.316613
MSMEG_2245	2327539	2327985	+	447		0.588499	3.07273	0.0226298	0.0418329
MSMEG_2246	2327988	2328650	-	663		0.0680174	4.98436	0.618976	0.690933
MSMEG_2247	2328800	2329819	+	1020		1.4338	2.91757	7.27059e-05	0.000277908
MSMEG_2248	2330943	2333096	-	2154		0.226162	5.55771	0.0787202	0.121811
MSMEG_2249	2329816	2330946	+	1131		-0.827238	6.77539	6.69769e-08	7.59648e-07
MSMEG_2251	2333298	2333648	+	351		-0.259609	4.30488	0.11853	0.17315
MSMEG_2252	2333717	2335201	+	1485		0.0855309	2.87701	0.753417	0.805674
MSMEG_2254	2335507	2336553	+	1047		0.655466	2.37429	0.0471723	0.0787448
MSMEG_2255	2336583	2338136	-	1554		0.713634	2.22665	0.0434493	0.0733598
MSMEG_2256	2338240	2339292	+	1053		1.37044	1.23061	0.0170219	0.0326362
MSMEG_2257	2339303	2340538	+	1236		0.500625	2.81467	0.116243	0.170475
MSMEG_2259	2340686	2342992	-	2307		-0.432843	6.04266	0.00288979	0.00693132
MSMEG_2260	2343165	2344226	-	1062		-0.178572	2.67805	0.53233	0.611092
MSMEG_2261	2344455	2345024	+	570		-0.785268	3.6212	0.00201868	0.00509096
MSMEG_2262	2345095	2346066	+	972	hybA	-1.0809	5.50098	1.16002e-06	8.16385e-06
MSMEG_2263	2346098	2347705	+	1608	hybC	-1.42608	6.39558	1.56622e-10	6.00584e-09
MSMEG_2264	2347746	2348543	+	798		-1.00514	4.34998	0.000114777	0.000411382
MSMEG_2266	2348549	2348812	+	264		0.323121	4.2237	0.0673209	0.106594
MSMEG_2268	2350076	2350963	+	888		0.715383	4.06061	0.000899589	0.00251465
MSMEG_2269	2350975	2352150	+	1176		0.487897	4.673	0.00284169	0.0068269
MSMEG_2270	2352162	2352983	+	822		-0.209608	5.57854	0.146279	0.20711
MSMEG_2271	2352990	2353769	-	780	hypB	-0.743499	6.9794	7.52915e-07	5.77758e-06
MSMEG_2272	2353782	2354117	-	336	hypA	-0.448179	5.06352	0.00865922	0.0180327
MSMEG_2273	2354278	2356566	+	2289	hypF	-0.0840725	7.47101	0.395279	0.475575
MSMEG_2274	2356566	2356826	+	261	hypC	-0.732067	3.77201	0.00171667	0.00441681
MSMEG_2275	2356823	2357926	+	1104	hypD	-1.16096	6.73519	3.91188e-10	1.22915e-08
MSMEG_2276	2357919	2358992	+	1074	hypE	-0.779194	6.17186	3.42477e-07	2.95627e-06
MSMEG_2277	2358993	2360522	-	1530	dnl1	0.0093606	6.29825	0.925183	0.9438
MSMEG_2278	2360646	2362238	-	1593		0.28184	3.81923	0.166586	0.231748
MSMEG_2279	2362387	2363154	+	768		0.0603587	2.0722	0.842297	0.878558
MSMEG_2280	2363217	2364947	+	1731		0.234016	5.08686	0.0995134	0.149083
MSMEG_2299	2381113	2383233	+	2121		-0.812068	2.83404	0.00516193	0.0114663
MSMEG_2310	2391489	2392988	+	1500		-0.352489	1.55514	0.336445	0.416431
MSMEG_2313	2393815	2394789	+	975		-2.22969	2.15921	0.00365486	0.00848075
MSMEG_2341	2422408	2422818	-	411		0.00095045	3.78872	0.996515	0.997349
MSMEG_2342	2421207	2422448	+	1242		1.89301	3.13478	4.02211e-07	3.39834e-06
MSMEG_2343	2422826	2423842	-	1017		-0.326613	6.76521	0.0109459	0.0222564
MSMEG_2344	2423839	2425356	-	1518		-0.559258	8.34875	1.15363e-05	5.74605e-05
MSMEG_2346	2426030	2426977	-	948		-0.795454	9.18131	1.17884e-06	8.25739e-06
MSMEG_2347	2426974	2428527	-	1554		-0.627319	9.1259	5.587e-05	0.000221627
MSMEG_2349	2430027	2431571	-	1545		-0.558972	6.50305	1.24754e-05	6.14729e-05
MSMEG_2350	2431568	2432341	-	774		-1.12434	5.39465	7.21548e-08	8.06785e-07
MSMEG_2351	2432570	2433361	+	792	etfB	-0.870816	9.2979	3.54793e-09	7.49956e-08
MSMEG_2352	2433444	2434385	+	942	etfA	-0.878979	9.75304	1.11539e-08	1.85341e-07
MSMEG_2353	2434550	2435293	+	744		-0.161518	4.20771	0.325965	0.406463
MSMEG_2354	2435295	2435942	+	648		0.337832	2.20684	0.247787	0.324346
MSMEG_2355	2436064	2436912	+	849		0.437448	1.74084	0.368477	0.449019
MSMEG_2357	2437787	2438995	+	1209		0.614871	8.10096	4.3731e-06	2.52022e-05
MSMEG_2358	2438992	2440062	+	1071	trmU	1.14485	8.01166	7.02157e-11	3.231e-09
MSMEG_2359	2440088	2441098	+	1011		1.11491	5.68597	7.36417e-08	8.18819e-07
MSMEG_2360	2441100	2442674	-	1575		-0.423796	6.47121	0.00194165	0.00491741
MSMEG_2361	2442671	2443087	-	417		-0.459336	4.46949	0.00339308	0.00794419
MSMEG_2362	2443172	2445277	+	2106	ligA	-0.499953	8.20977	6.9835e-06	3.76354e-05
MSMEG_2363	2445348	2446007	-	660		-0.74617	5.42961	6.88394e-06	3.71658e-05
[truncated: 3,984 more rows]

## Sheet: TMPyP4 vs Control
Geneid	Start	End	Strand	Length	gene_name	logFC	logCPM	PValue	FDR
MSMEG_0001	499	1692	+	1194	dnaN	-0.384756	8.54459	0.000132757	0.000606879
MSMEG_0002	1721	2614	+	894		-0.513075	7.39899	9.15568e-06	6.33903e-05
MSMEG_0003	2624	3778	+	1155		-0.596507	6.0899	8.16367e-05	0.000405607
MSMEG_0004	3775	4359	+	585		-0.649652	3.99071	0.00256693	0.00737531
MSMEG_0005	4591	6618	+	2028	gyrB	-0.763453	10.7782	1.7258e-08	3.44125e-07
MSMEG_0006	6648	9176	+	2529	gyrA	-0.877898	11.1682	5.74025e-09	1.36806e-07
MSMEG_0007	9229	10011	+	783		-0.433007	8.3154	0.000549282	0.00198899
MSMEG_0008	10072	10148	+	77	tRNA-Ile	-0.539702	4.11615	0.0519533	0.0948671
MSMEG_0009	10184	10276	+	93		2.46159	1.2604	0.00198181	0.00593651
MSMEG_0010	10293	10368	+	76	tRNA-Ala	2.36546	3.17146	9.41907e-08	1.36428e-06
MSMEG_0011	10411	11211	+	801		1.07122	5.58364	3.8788e-07	4.57653e-06
MSMEG_0012	11215	12246	+	1032		-0.135269	3.62733	0.525916	0.623841
MSMEG_0014	14130	15098	-	969		-0.801683	3.28164	0.00847143	0.0204917
MSMEG_0015	13310	14140	+	831		-0.202314	3.39646	0.38429	0.488488
MSMEG_0016	15256	15522	+	267		-0.320075	1.35563	0.737318	0.801205
MSMEG_0017	15525	17252	+	1728		-0.646402	3.79983	0.119558	0.188807
MSMEG_0018	17249	19018	+	1770		0.0290641	4.38817	0.937657	0.956958
MSMEG_0019	19052	41623	+	22572		-0.28902	7.30922	0.0263196	0.0536071
MSMEG_0020	41689	42636	-	948		-0.620895	5.55277	0.000252985	0.00104225
MSMEG_0021	42944	43354	+	411	panD	-0.97615	2.49208	0.00544436	0.014032
MSMEG_0022	43366	44688	+	1323		-0.312228	6.06908	0.0106095	0.0247141
MSMEG_0023	44692	45102	-	411		-0.709991	6.11747	1.05287e-05	7.14088e-05
MSMEG_0024	45223	45750	+	528		-0.446417	10.4573	3.24265e-05	0.000184738
MSMEG_0025	45854	46261	-	408		0.0861311	7.90554	0.334824	0.437414
MSMEG_0026	46417	46701	-	285		-0.427103	6.87207	0.000625035	0.00223756
MSMEG_0027	46797	47546	+	750		0.209717	6.53254	0.0515375	0.0941662
MSMEG_0028	48216	50093	-	1878		-0.143844	8.25777	0.111691	0.178741
MSMEG_0029	47564	48238	+	675		-0.301564	7.54382	0.00361719	0.00991207
MSMEG_0030	50090	51349	-	1260	pknA	-0.39776	7.40631	0.000193691	0.000830581
MSMEG_0031	51381	52856	-	1476		-0.515066	6.92642	6.402e-05	0.000329576
MSMEG_0032	52853	54268	-	1416		-0.612633	7.00938	9.63253e-07	9.57173e-06
MSMEG_0033	54265	55803	-	1539		0.149288	8.18706	0.0874786	0.146447
MSMEG_0034	55826	56293	-	468		0.258776	6.82995	0.0127482	0.0288535
MSMEG_0035	56429	57892	-	1464		-0.328911	9.0517	0.000542495	0.00196798
MSMEG_0039	58655	59029	-	375		0.224868	3.52383	0.268175	0.365094
MSMEG_0040	59041	59346	-	306		-2.08564	3.56379	6.88437e-07	7.23767e-06
MSMEG_0041	59348	59824	-	477		-0.0914925	1.91485	0.816845	0.862554
MSMEG_0042	59900	60463	+	564		-0.4753	5.31943	0.00395879	0.0107011
MSMEG_0043	60479	61303	-	825		-0.188285	6.16441	0.0654115	0.115072
MSMEG_0044	61470	63548	+	2079		0.0182654	7.30319	0.837363	0.879098
MSMEG_0045	63545	66013	+	2469		-0.664604	6.56159	8.09693e-05	0.000402625
MSMEG_0046	66010	67167	+	1158		-0.445389	5.46396	0.0146848	0.0326025
MSMEG_0047	67182	68117	-	936		-0.0805084	5.21201	0.518319	0.617524
MSMEG_0048	68264	68767	+	504		-0.274843	4.36282	0.087496	0.146447
MSMEG_0049	68769	69734	-	966		-0.288178	6.17055	0.00788869	0.0193165
MSMEG_0050	69779	70045	+	267		0.91606	3.70687	0.000255235	0.00104864
MSMEG_0051	70234	70527	-	294		-0.266919	3.88551	0.233951	0.327597
MSMEG_0052	70911	71690	+	780		-0.0244218	5.55128	0.850403	0.888268
MSMEG_0053	72820	74208	-	1389		-0.0539095	7.15487	0.556288	0.651409
MSMEG_0055	74600	76177	+	1578		0.591866	4.8175	0.00409255	0.0110178
MSMEG_0056	76213	76530	+	318		-0.396596	3.72899	0.107153	0.1731
MSMEG_0057	76535	77383	+	849		-0.266017	6.60437	0.0136626	0.0306333
MSMEG_0058	77398	77925	+	528		-0.21626	5.51856	0.145531	0.2214
MSMEG_0059	77918	79642	+	1725		-0.712261	6.99389	3.00273e-07	3.67328e-06
MSMEG_0060	79650	81089	+	1440		-0.76742	6.47938	1.01779e-06	1.00635e-05
MSMEG_0061	81089	83317	+	2229		-1.06938	6.92353	2.65271e-09	7.41518e-08
MSMEG_0062	83318	85099	+	1782		-1.12807	6.23275	5.1171e-07	5.69129e-06
MSMEG_0063	85248	85541	+	294		-0.901949	5.0927	3.00111e-06	2.45681e-05
MSMEG_0064	85616	86911	+	1296		-0.419438	5.61792	0.00760527	0.0187067
MSMEG_0065	86997	87299	+	303		-0.64732	6.5901	1.11581e-05	7.5182e-05
MSMEG_0066	87331	87618	+	288		-0.560577	5.32135	0.000496475	0.00182764
MSMEG_0067	87738	89162	+	1425		-0.854148	7.2863	5.09484e-08	8.53706e-07
MSMEG_0068	89159	90691	+	1533		-0.651823	6.84715	2.27369e-06	1.95368e-05
MSMEG_0069	91173	91874	+	702		0.225507	6.59017	0.0936621	0.154945
MSMEG_0070	92737	93072	+	336		-0.522617	6.04031	0.00026904	0.00109707
MSMEG_0071	93072	95339	+	2268		-0.682214	8.1791	5.38251e-07	5.86488e-06
MSMEG_0076	99798	101360	+	1563		-0.055925	6.46543	0.551115	0.646552
MSMEG_0077	101776	102093	-	318		-0.00970377	5.18952	0.947037	0.963963
MSMEG_0078	102127	102702	-	576		-0.565033	5.27838	0.000323491	0.00128665
MSMEG_0079	102936	103682	-	747		-0.951941	4.51567	4.34363e-05	0.000234933
MSMEG_0080	103713	104243	-	531		-0.539354	4.1715	0.00531886	0.0137678
MSMEG_0081	104251	104583	-	333		-0.0359145	3.94139	0.841329	0.88156
MSMEG_0082	104594	105988	-	1395		-0.150238	6.62092	0.176463	0.26045
MSMEG_0083	105985	107334	-	1350		0.00600415	6.69956	0.948843	0.965139
MSMEG_0084	107565	107822	-	258		-0.954517	1.86837	0.00906601	0.0217366
MSMEG_0085	107834	109849	-	2016		0.126762	5.34351	0.36868	0.473069
MSMEG_0086	109846	110829	-	984		-0.165328	4.31693	0.348092	0.451644
MSMEG_0087	110826	111593	-	768		0.668897	3.7404	0.00214702	0.00634872
MSMEG_0088	111735	113369	+	1635	ptsI	0.121211	3.36591	0.632884	0.715809
MSMEG_0089	113433	114407	+	975		0.790615	3.30291	0.00523152	0.0135652
MSMEG_0090	114447	116594	-	2148		0.0723758	5.14651	0.603376	0.691018
MSMEG_0091	116600	117193	-	594		-0.229762	6.57154	0.0395951	0.0754805
MSMEG_0092	117306	117941	+	636		0.13397	5.92902	0.334602	0.437315
MSMEG_0093	118003	118965	+	963		0.499413	8.43636	1.43059e-05	9.2118e-05
MSMEG_0094	119878	120057	-	180		-0.0904695	5.2224	0.646033	0.726846
MSMEG_0095	118962	119897	+	936		0.218764	7.97637	0.034657	0.0678175
MSMEG_0096	120261	121115	+	855		-0.396376	8.4572	0.000342312	0.00134807
MSMEG_0097	121119	122084	+	966		-0.29341	7.05991	0.0122407	0.0278524
MSMEG_0098	122105	122818	+	714		0.0172681	6.12508	0.891094	0.920183
MSMEG_0099	122829	123314	+	486		0.318965	2.99572	0.261716	0.357848
MSMEG_0100	123837	124643	-	807		0.00453979	6.02722	0.970229	0.98039
MSMEG_0101	123311	123865	+	555		0.20817	4.41415	0.284727	0.38358
MSMEG_0102	124640	125875	-	1236		-0.270845	7.23744	0.0185234	0.0399016
MSMEG_0103	125900	127099	-	1200		-0.131848	4.65784	0.402469	0.507177
MSMEG_0104	127143	128024	-	882		0.189156	3.15555	0.370742	0.475001
MSMEG_0105	128084	128734	+	651		0.208904	2.26369	0.430663	0.53582
MSMEG_0106	128750	129916	+	1167		1.19716	3.11107	0.000142185	0.000642896
MSMEG_0107	129926	131527	-	1602		0.436116	7.14303	0.000841297	0.00288073
MSMEG_0108	131570	132709	-	1140		-0.455018	6.18844	0.000138871	0.000629337
MSMEG_0109	132711	134153	-	1443	pntB	-0.426333	7.28848	0.000530978	0.00193089
MSMEG_0110	134172	135713	-	1542	pntA	-0.121522	5.29033	0.439407	0.543421
MSMEG_0111	135783	136787	-	1005		-0.387802	5.42395	0.018725	0.0402812
MSMEG_0113	136950	137810	+	861		1.90822	1.50355	0.000183481	0.000793623
MSMEG_0114	137817	138845	+	1029		1.22342	3.7879	1.69572e-06	1.55104e-05
MSMEG_0115	139607	140287	-	681	dehII	0.098919	2.93724	0.666183	0.743042
MSMEG_0116	138829	139626	+	798		1.13214	2.47606	0.00361887	0.00991213
MSMEG_0117	140284	141147	-	864		0.2698	3.295	0.212319	0.302187
MSMEG_0118	141232	141732	+	501		0.565167	5.19163	0.000482408	0.00178907
MSMEG_0119	141740	141850	-	111		0.811751	1.30083	0.235888	0.329246
MSMEG_0120	141969	142628	+	660		-1.7723	7.29369	1.14024e-11	1.19665e-09
MSMEG_0121	142625	143398	+	774		-1.81417	5.97761	2.29207e-11	2.01527e-09
MSMEG_0122	143535	144542	+	1008		0.186365	3.10376	0.436226	0.540305
MSMEG_0124	146549	147232	-	684		-0.290151	3.02117	0.260301	0.356321
MSMEG_0125	145067	146593	+	1527		1.28034	2.0043	0.00239889	0.00697624
MSMEG_0126	147229	148347	-	1119		-0.532132	4.69646	0.00193631	0.00582938
MSMEG_0127	148387	149478	-	1092		-0.547062	3.93504	0.0173798	0.0377373
MSMEG_0128	149514	149963	+	450		-0.0897683	3.70013	0.706127	0.776766
MSMEG_0129	149990	150424	+	435		-0.0893748	6.47743	0.477317	0.579521
MSMEG_0130	150431	151123	-	693		0.309355	4.72406	0.0883537	0.147676
MSMEG_0131	151273	152907	+	1635		0.92951	4.55759	1.032e-05	7.02326e-05
MSMEG_0132	153100	153900	+	801		0.481494	5.5765	0.0010411	0.00344082
MSMEG_0133	153902	154771	+	870		0.326244	4.67143	0.0349952	0.0683006
MSMEG_0134	154776	156005	+	1230		0.384581	5.87987	0.00223975	0.0065871
MSMEG_0135	156002	157033	+	1032		-0.0113294	5.85757	0.927098	0.949153
MSMEG_0136	157030	158604	+	1575		-0.372563	5.54991	0.00387416	0.0105151
MSMEG_0137	158623	160266	+	1644		-0.81815	6.16851	2.44583e-06	2.06652e-05
MSMEG_0138	160266	161438	+	1173		-0.987212	6.01129	4.13973e-08	7.26213e-07
MSMEG_0139	161440	162996	+	1557		-0.800508	6.15744	9.84443e-07	9.76606e-06
MSMEG_0140	162966	163574	+	609		-0.239558	4.73872	0.0979658	0.160645
MSMEG_0141	163571	164539	+	969		-0.181881	5.07074	0.210672	0.300415
MSMEG_0142	164536	165084	+	549		0.153905	3.36411	0.483992	0.584779
MSMEG_0143	165051	165941	+	891		-0.427231	5.40746	0.00642784	0.0161289
MSMEG_0144	166609	168477	-	1869		0.38927	3.54445	0.0353547	0.0688449
MSMEG_0145	165944	166612	+	669		-0.343006	2.44267	0.2064	0.295804
MSMEG_0146	168543	169361	-	819		-0.649443	6.89013	5.70481e-07	6.1711e-06
MSMEG_0147	169419	170333	-	915		-0.294912	6.5774	0.0475496	0.0878993
MSMEG_0148	170367	170996	-	630		-0.363551	5.06956	0.0122007	0.0277825
MSMEG_0149	171077	172504	-	1428		-2.04957	4.00289	4.80045e-08	8.11194e-07
MSMEG_0150	172501	173934	-	1434		-1.79259	4.81546	1.89644e-09	5.6161e-08
MSMEG_0151	173931	174254	-	324		-2.17877	3.5326	1.24341e-07	1.72979e-06
MSMEG_0152	174258	175340	-	1083		-1.58329	4.98991	1.09541e-07	1.54545e-06
MSMEG_0153	175555	176568	+	1014	panE	-1.94491	5.40602	6.18634e-10	2.40303e-08
MSMEG_0154	176579	178012	+	1434	pyk	-1.06828	6.51782	2.1069e-07	2.72213e-06
MSMEG_0155	178054	178524	-	471		-0.805555	5.43064	1.34349e-05	8.75465e-05
MSMEG_0156	178631	179557	+	927		-2.0468	5.39333	1.2984e-11	1.31833e-09
MSMEG_0157	179717	181450	+	1734		-2.69906	5.78097	9.37502e-14	3.2989e-11
MSMEG_0158	181519	182781	+	1263		-2.30709	5.59994	2.90298e-13	7.89346e-11
MSMEG_0159	182884	183369	+	486		-3.32376	2.69851	4.9601e-09	1.22609e-07
MSMEG_0160	183366	184964	+	1599		-3.22895	3.61686	8.87979e-11	5.77379e-09
MSMEG_0161	184961	187780	+	2820		-2.29795	4.39949	3.76276e-10	1.64298e-08
MSMEG_0164	188427	189770	-	1344		0.8962	1.77039	0.030542	0.0607793
MSMEG_0165	189944	190786	+	843	fdhD	0.691759	6.64411	9.96597e-05	0.000478847
MSMEG_0166	190817	191545	-	729		0.90399	7.24428	1.83999e-06	1.64773e-05
MSMEG_0167	191746	193149	-	1404		0.00737566	3.57634	0.971992	0.981674
MSMEG_0168	193685	194971	+	1287		0.0585971	2.18872	0.861365	0.896275
MSMEG_0170	195185	196567	+	1383		0.83726	4.25393	9.95145e-05	0.000478533
MSMEG_0171	196658	197587	+	930		0.318682	9.1752	0.00449177	0.0119368
MSMEG_0172	197588	198190	-	603		0.102624	8.80351	0.298931	0.398797
MSMEG_0173	198371	198691	-	321		0.17594	3.39511	0.33357	0.436062
MSMEG_0174	198688	199059	-	372		0.111846	4.24844	0.561949	0.656302
MSMEG_0175	199157	200293	+	1137		0.122179	2.1273	0.668149	0.74471
MSMEG_0176	200304	201158	+	855		0.41353	1.36526	0.312845	0.413486
MSMEG_0177	201116	202087	+	972		0.408087	1.05182	0.456421	0.560179
MSMEG_0178	202084	202866	+	783		0.848809	2.0518	0.0135002	0.0303261
MSMEG_0179	202876	203547	-	672		1.05685	3.27415	0.000416925	0.00158051
MSMEG_0180	203664	204173	-	510		0.558817	3.47165	0.0197786	0.0421651
MSMEG_0181	204225	205163	+	939		0.233594	2.5257	0.316222	0.417213
MSMEG_0182	205190	206347	+	1158		-0.0241322	3.31972	0.928025	0.94994
MSMEG_0183	208033	208584	-	552		0.179183	2.85172	0.504888	0.604169
MSMEG_0184	206362	208134	+	1773		-0.0484766	4.45655	0.756529	0.815133
MSMEG_0185	208581	211442	-	2862		0.694787	6.0649	1.16978e-05	7.80113e-05
MSMEG_0186	211421	211915	-	495		0.971072	4.11025	8.55338e-06	5.9984e-05
MSMEG_0187	212548	213024	-	477		0.703515	5.39485	4.43083e-05	0.000239001
MSMEG_0188	212103	212558	+	456		1.00808	4.30315	4.07896e-06	3.18127e-05
MSMEG_0189	212999	214165	-	1167		1.41471	2.52489	0.000169009	0.000742299
MSMEG_0190	214183	215742	-	1560		0.479145	2.12138	0.129012	0.200924
MSMEG_0191	215751	216680	-	930		0.962237	1.87429	0.0226779	0.0471858
MSMEG_0192	216912	217814	+	903		-0.593217	3.21542	0.0271849	0.0551815
MSMEG_0193	217828	218724	+	897		0.494866	6.27099	0.0013647	0.00432169
MSMEG_0194	218725	219423	-	699		0.153472	7.85761	0.149337	0.226104
MSMEG_0195	219598	221238	+	1641		-0.0220543	3.92843	0.913177	0.938257
MSMEG_0196	221243	222139	+	897		-0.136102	2.89471	0.575929	0.668582
MSMEG_0197	222149	222793	-	645		0.302898	1.79851	0.451055	0.554731
MSMEG_0198	222803	223936	-	1134		-0.290874	2.0193	0.429105	0.534216
MSMEG_0200	225160	227712	+	2553		0.643891	3.50227	0.00978619	0.0231754
MSMEG_0206	233161	235296	-	2136		0.333746	6.59028	0.00195923	0.00588064
MSMEG_0207	232728	233168	+	441		0.379217	2.04982	0.336396	0.438892
MSMEG_0208	235408	235785	+	378		0.851025	2.90064	0.0142171	0.0316394
MSMEG_0209	235782	236060	+	279		0.692788	2.84076	0.00690877	0.0171843
MSMEG_0210	236061	237149	-	1089		0.185522	4.57561	0.19534	0.28321
MSMEG_0211	237244	239607	-	2364		-0.0521935	5.92513	0.650816	0.730711
MSMEG_0212	239607	240026	-	420		0.239184	4.2437	0.227813	0.320578
MSMEG_0213	240031	240471	-	441		0.150103	3.9219	0.480538	0.582251
MSMEG_0214	240488	241771	-	1284		0.139783	7.08212	0.124671	0.195519
MSMEG_0215	241749	242465	-	717		-0.0609746	6.08079	0.589892	0.680304
MSMEG_0216	242603	243397	+	795		-2.05543	8.38676	2.65539e-15	3.17691e-12
MSMEG_0217	243477	244601	-	1125		-0.303941	5.35773	0.0240792	0.0496868
MSMEG_0218	244773	245267	+	495		0.891726	4.13546	0.000126577	0.000584248
MSMEG_0219	245271	246293	-	1023		0.072682	6.74757	0.487367	0.587788
MSMEG_0220	246357	247199	+	843		-0.291567	6.11664	0.00692948	0.0172287
MSMEG_0221	247214	248173	+	960		-0.108902	6.93473	0.292535	0.392189
MSMEG_0222	248214	248957	+	744		-0.00494125	6.21998	0.961492	0.97403
MSMEG_0223	248954	249436	+	483		0.0413767	5.025	0.769433	0.825901
MSMEG_0224	249456	250112	+	657		-0.0279129	6.40951	0.775116	0.830214
MSMEG_0225	250120	253017	-	2898		0.515747	8.01696	6.59796e-06	4.80158e-05
MSMEG_0226	253014	253442	-	429		0.258943	6.02115	0.0357694	0.0695845
MSMEG_0227	253688	254257	+	570		0.471345	4.0218	0.0132828	0.0298866
MSMEG_0228	254330	257482	+	3153		-0.0417115	6.25173	0.751253	0.81144
MSMEG_0229	257573	259288	-	1716	ilvD	-0.632778	9.38942	1.10553e-06	1.07884e-05
MSMEG_0230	259367	259672	+	306		-1.12468	5.76594	1.02631e-07	1.46538e-06
MSMEG_0231	259691	259990	-	300		-1.21332	5.42774	2.93936e-07	3.60313e-06
MSMEG_0232	260053	261282	+	1230		-0.185879	4.86469	0.253593	0.349377
MSMEG_0233	261440	262480	+	1041		-0.19717	10.0652	0.0262387	0.0534788
MSMEG_0234	262543	264543	-	2001		-0.252444	10.3151	0.00334763	0.00929062
MSMEG_0235	264607	265227	+	621		0.14038	5.40232	0.297062	0.396746
MSMEG_0236	265224	265913	+	690		0.457518	5.214	0.00140604	0.00442914
MSMEG_0238	267632	268102	-	471		0.501116	5.30025	0.000928671	0.00313505
MSMEG_0239	268095	269390	-	1296		0.349145	6.71635	0.00333625	0.00927821
MSMEG_0240	269466	270074	-	609		-0.564458	7.19767	3.7529e-05	0.000208061
MSMEG_0241	270077	272941	-	2865		0.052673	8.88419	0.531741	0.629378
MSMEG_0242	273263	273844	+	582		-0.416041	7.89305	0.000157811	0.000702402
MSMEG_0243	274044	274394	+	351		-0.360655	8.47391	0.000483902	0.0017922
MSMEG_0244	274400	275140	+	741		-0.0981811	7.4221	0.403784	0.50862
MSMEG_0245	276501	276869	-	369		-0.167837	3.12212	0.539539	0.636216
MSMEG_0246	275161	276513	+	1353		0.0910679	6.11962	0.488254	0.588621
MSMEG_0247	276856	278070	-	1215		0.106719	5.18826	0.474651	0.577459
MSMEG_0248	278070	279161	-	1092		-0.211868	4.15861	0.207273	0.296913
MSMEG_0249	279235	280374	+	1140		0.0214536	7.07657	0.805179	0.854155
MSMEG_0250	280382	283423	-	3042		-0.785776	10.219	4.46419e-09	1.15026e-07
MSMEG_0251	283518	284216	-	699		-0.274099	6.48501	0.0444071	0.0828582
MSMEG_0252	284219	284941	-	723	trmB	-0.63365	7.1589	3.16583e-06	2.57309e-05
MSMEG_0253	285164	286186	+	1023		-0.528484	4.33531	0.00804276	0.0196294
MSMEG_0254	286183	287649	+	1467		0.146759	3.96702	0.499792	0.599707
MSMEG_0255	287807	289633	+	1827		-0.604696	8.40193	6.40617e-07	6.85541e-06
MSMEG_0256	289749	290651	+	903		0.43022	3.11524	0.0495361	0.0910369
MSMEG_0257	290685	292199	+	1515		-0.194984	3.98747	0.255845	0.351831
MSMEG_0258	293084	293794	-	711		0.266243	1.28531	0.493556	0.593457
MSMEG_0259	292201	293106	+	906		0.756075	2.53269	0.0132324	0.029814
MSMEG_0260	293906	294721	+	816		-0.289421	3.73437	0.134923	0.208232
MSMEG_0261	294737	295729	+	993		0.0450769	6.45272	0.651713	0.731152
MSMEG_0262	295766	296872	+	1107		0.232119	4.72284	0.137009	0.210799
MSMEG_0263	296866	298137	+	1272		-0.694393	4.55514	0.000163062	0.000720411
MSMEG_0264	298158	299276	+	1119		-0.66083	3.53258	0.0019778	0.00592746
MSMEG_0265	300761	301390	-	630		0.3163	6.39516	0.0140155	0.0312488
MSMEG_0266	299314	300771	+	1458		-0.192125	8.84312	0.0748943	0.12863
MSMEG_0267	301478	302494	+	1017		-0.255262	9.58296	0.124892	0.195632
MSMEG_0268	302495	303274	-	780		0.638012	7.09629	1.52438e-05	9.69057e-05
MSMEG_0269	303324	304103	-	780		0.0667967	5.56464	0.577673	0.670088
MSMEG_0270	304140	305144	-	1005		-0.577978	5.50226	8.36403e-05	0.000414872
MSMEG_0271	305144	305800	-	657		0.493048	1.83585	0.165463	0.246099
MSMEG_0276	307518	309101	-	1584		0.52891	1.08481	0.404487	0.509184
MSMEG_0277	309098	310378	-	1281		1.31465	1.02106	0.0552775	0.0998877
MSMEG_0278	312095	312322	-	228		0.278861	5.76219	0.103639	0.16815
MSMEG_0279	310563	312098	+	1536		-0.00953511	6.22983	0.932668	0.953151
MSMEG_0280	312359	313258	-	900		-0.0755734	6.09118	0.614716	0.700825
MSMEG_0281	313349	314920	+	1572		-0.223818	2.80184	0.46187	0.565474
MSMEG_0282	314913	315233	+	321		0.396046	3.12651	0.156754	0.235544
MSMEG_0283	315285	316055	+	771		0.725931	4.029	0.0051964	0.0134917
MSMEG_0284	316060	316854	-	795		0.985249	4.94736	1.75085e-06	1.58451e-05
MSMEG_0285	316851	317453	-	603		1.28276	4.29558	9.34062e-05	0.000453535
MSMEG_0286	317634	318320	-	687		1.23662	2.34054	0.000183824	0.000794077
MSMEG_0287	318317	318844	-	528		2.11184	1.50298	6.67006e-05	0.000340737
MSMEG_0288	318960	320069	+	1110		2.13382	5.26714	7.03646e-12	8.00186e-10
MSMEG_0289	320261	321361	+	1101		0.947927	3.67957	0.000164809	0.000727056
MSMEG_0290	321386	322804	+	1419		-0.0363684	4.66606	0.778412	0.831705
MSMEG_0291	322807	323652	-	846		0.0114259	2.53365	0.963798	0.975848
MSMEG_0293	324012	325277	-	1266		-0.14965	3.14544	0.477864	0.579952
MSMEG_0294	325317	326060	-	744	fabG	-0.335091	2.58317	0.228063	0.320703
MSMEG_0295	326057	327133	-	1077		0.338392	3.08083	0.118236	0.187263
MSMEG_0296	327192	327647	-	456		0.110278	3.31929	0.630004	0.71336
MSMEG_0299	329279	330544	-	1266		0.15801	2.32436	0.551865	0.646924
MSMEG_0300	330792	331799	+	1008		-0.257443	5.91315	0.0248849	0.05112
MSMEG_0301	331803	333170	-	1368		0.318088	5.25398	0.0277027	0.0560615
MSMEG_0302	334261	335472	-	1212		-0.107462	4.94911	0.541875	0.638467
MSMEG_0303	333272	334264	+	993		0.790178	4.35617	0.000189669	0.000815404
MSMEG_0304	335465	337096	-	1632		-0.438334	6.03402	0.00230924	0.00675496
MSMEG_0305	337102	337911	-	810		-0.916264	5.94893	1.2244e-07	1.7113e-06
MSMEG_0306	337990	338826	+	837		0.476949	1.52244	0.23092	0.324263
MSMEG_0307	338897	339805	+	909		0.34498	2.01641	0.232438	0.32609
MSMEG_0308	339809	340336	+	528		0.220127	2.6814	0.393622	0.498127
MSMEG_0309	340411	341904	-	1494		-0.095456	5.43791	0.433601	0.53851
MSMEG_0311	342748	343923	+	1176		-0.665499	7.05025	2.20924e-06	1.90978e-05
MSMEG_0312	343930	344559	-	630	eda	-1.55111	6.8306	3.54001e-10	1.58032e-08
MSMEG_0313	344556	346385	-	1830	edd	-1.19436	9.19778	8.10908e-10	2.9222e-08
MSMEG_0314	346382	347869	-	1488	zwf	-0.904589	9.558	2.53527e-09	7.15376e-08
MSMEG_0315	349207	350844	-	1638		0.380639	7.23204	0.00603648	0.015275
MSMEG_0316	348060	349247	+	1188		-0.357027	6.60103	0.00139151	0.00439352
MSMEG_0317	350874	352070	-	1197		-0.3539	9.89543	0.000410922	0.00156769
MSMEG_0318	353392	354879	-	1488		0.695855	4.40781	0.000147155	0.000661863
MSMEG_0319	352236	353429	+	1194		-0.488293	5.67391	0.000433361	0.00163218
MSMEG_0320	354881	355858	-	978		0.393385	3.4909	0.0496514	0.091203
MSMEG_0321	355916	358708	-	2793		0.168528	5.88553	0.163424	0.243609
MSMEG_0323	359235	360470	-	1236		-0.256981	1.91281	0.413958	0.519032
MSMEG_0325	361191	361703	+	513		0.492459	1.52558	0.28168	0.38015
MSMEG_0326	361710	363317	+	1608		-0.420973	2.47129	0.14751	0.223961
MSMEG_0327	363333	364835	+	1503		-0.553969	3.17319	0.0350509	0.0683869
MSMEG_0328	364857	365306	+	450		-0.243087	1.57888	0.606726	0.6937
MSMEG_0329	365303	365797	+	495		0.172182	1.12732	0.696716	0.769668
MSMEG_0330	365798	366985	-	1188		0.910537	2.18749	0.0108899	0.0252689
MSMEG_0331	366982	368034	-	1053		-0.0708481	1.60033	0.842719	0.882649
MSMEG_0332	368223	369158	+	936		0.76726	1.98806	0.0384811	0.07378
MSMEG_0333	369275	370873	+	1599		0.842094	2.72265	0.00238983	0.00695667
MSMEG_0334	370879	372888	+	2010		-0.0496488	3.03666	0.826997	0.871714
MSMEG_0336	373643	374437	+	795		-0.240599	1.53294	0.500165	0.599837
MSMEG_0337	374434	376188	+	1755		-0.660711	2.45196	0.0362297	0.0702987
MSMEG_0338	376204	377340	+	1137		-1.11331	2.25926	0.0020639	0.00614242
MSMEG_0339	377377	378393	+	1017		0.0275806	1.11023	0.947659	0.964426
MSMEG_0340	378402	379154	+	753		0.111313	2.30291	0.694118	0.767791
MSMEG_0341	379158	380174	-	1017		0.173647	4.45675	0.236307	0.329662
MSMEG_0342	380208	381053	-	846		0.113968	5.05193	0.418834	0.523499
MSMEG_0343	381177	381809	-	633		0.0109642	5.37428	0.941406	0.959859
MSMEG_0344	382067	382837	+	771		0.338273	1.37688	0.354282	0.458528
MSMEG_0345	382881	383699	+	819		0.28536	2.47976	0.328984	0.431197
MSMEG_0346	383703	385127	+	1425		-0.10345	3.78611	0.579263	0.67128
MSMEG_0347	385157	386185	+	1029		-0.722456	3.01147	0.0115028	0.026455
MSMEG_0348	386170	387498	+	1329		-0.326471	3.78095	0.101969	0.165921
MSMEG_0349	387495	388796	+	1302		-0.106815	3.88767	0.657636	0.73546
MSMEG_0350	388793	389932	+	1140		-1.03606	3.87999	4.58304e-05	0.000246323
MSMEG_0351	389934	391421	+	1488		-0.706791	4.11708	0.00100881	0.0033582
MSMEG_0352	391385	391987	+	603		-1.10463	2.64625	0.00181472	0.00551607
MSMEG_0353	392047	392592	+	546		-0.552394	2.43802	0.0591593	0.105435
MSMEG_0354	392616	392957	+	342		0.550014	1.59305	0.200426	0.288764
MSMEG_0355	392954	393448	+	495		-0.486348	4.47014	0.0121942	0.0277783
MSMEG_0356	393601	393897	-	297		-0.259107	3.57528	0.249765	0.345455
MSMEG_0357	394013	395614	+	1602		0.265637	5.04349	0.139642	0.214244
MSMEG_0358	395654	396616	+	963		0.507456	4.61603	0.0015202	0.00472897
MSMEG_0359	396891	401135	-	4245		-0.00215627	9.47713	0.978105	0.984715
MSMEG_0360	401170	401343	-	174		0.511349	3.42064	0.035216	0.0686642
MSMEG_0361	401448	402611	+	1164		-0.234731	6.5315	0.036304	0.0703956
MSMEG_0362	402623	403786	-	1164		0.376326	6.03189	0.000969448	0.00324705
MSMEG_0363	403864	404502	+	639		-0.72253	7.27814	3.06075e-06	2.50129e-05
MSMEG_0364	404569	404868	+	300		0.290628	4.00087	0.143026	0.218206
MSMEG_0365	404871	406751	+	1881		0.354229	6.69183	0.00272857	0.00777995
MSMEG_0366	406748	407275	+	528		0.314111	6.277	0.00729274	0.0179898
MSMEG_0367	407282	408355	-	1074		0.330618	5.31223	0.0498416	0.091514
MSMEG_0368	408516	409982	+	1467		-0.152003	7.33243	0.121792	0.191652
MSMEG_0369	409979	410701	+	723		-0.21482	7.02209	0.0882454	0.147536
MSMEG_0370	410691	414047	+	3357		-0.80319	8.29747	3.09085e-07	3.77335e-06
MSMEG_0371	414063	414920	-	858		-0.874676	8.64485	1.96513e-07	2.54998e-06
MSMEG_0372	414922	416274	-	1353		-0.811187	8.98341	1.47665e-06	1.37377e-05
MSMEG_0373	416355	417653	+	1299		-0.924486	10.1587	4.58571e-09	1.16236e-07
MSMEG_0374	418197	420065	-	1869		0.0866483	6.06283	0.433374	0.53841
MSMEG_0375	420213	421805	-	1593		0.125543	5.60776	0.423007	0.527723
MSMEG_0376	421882	422928	+	1047		0.403386	3.65715	0.0897826	0.149646
MSMEG_0377	422996	423736	+	741		1.16066	1.73996	0.0038962	0.0105628
MSMEG_0378	423733	424353	+	621	nthA	0.62811	1.4151	0.137367	0.211295
MSMEG_0380	425344	425763	+	420		-0.683275	7.42235	1.67535e-05	0.000105273
MSMEG_0381	425760	428642	+	2883		-0.620101	9.04914	1.82377e-06	1.63565e-05
MSMEG_0382	428652	431636	+	2985		-0.968266	8.0353	1.07235e-09	3.46746e-08
MSMEG_0383	431707	432045	-	339		-0.17308	8.3356	0.182093	0.267176
MSMEG_0384	432229	433095	-	867	rfbA	0.174569	5.68328	0.180273	0.265091
MSMEG_0385	433614	434870	+	1257		0.335486	4.11639	0.131231	0.20385
MSMEG_0386	434928	436061	+	1134		-0.367897	6.72068	0.000953903	0.00320489
MSMEG_0387	436310	437044	+	735		-0.375634	9.09596	0.000405614	0.00155124
MSMEG_0388	437374	438096	+	723	tylF	-0.569627	7.79894	7.16974e-06	5.15497e-05
MSMEG_0389	438130	439398	+	1269		-0.515623	7.15969	1.21419e-05	8.05243e-05
MSMEG_0390	439605	440687	+	1083		-0.778933	5.62856	9.56649e-06	6.57778e-05
MSMEG_0391	440861	441649	+	789		-0.256563	8.85393	0.00487912	0.0127565
MSMEG_0392	441687	443201	-	1515		0.220109	7.03036	0.0312343	0.0619713
MSMEG_0393	443164	443967	+	804		0.465154	4.99846	0.00470602	0.0123797
MSMEG_0394	444075	444329	+	255		0.839212	4.36361	0.000160464	0.000711562
MSMEG_0395	444662	444796	+	135		1.62029	3.69986	8.25483e-08	1.21627e-06
MSMEG_0399	447638	447868	+	231		0.0329976	7.83875	0.863342	0.89802
MSMEG_0400	447897	455186	+	7290		-0.767941	11.9183	1.87461e-08	3.68878e-07
MSMEG_0401	455186	458191	+	3006		-1.55924	9.74616	3.24112e-13	8.42972e-11
MSMEG_0402	458188	465867	+	7680		-1.39658	11.398	1.67408e-11	1.61522e-09
MSMEG_0403	465884	466702	+	819		-1.78414	6.58305	7.08958e-12	8.00186e-10
MSMEG_0404	466804	467214	+	411		-0.671134	5.46587	0.00024256	0.00100276
MSMEG_0405	467223	468398	+	1176		0.482621	4.77564	0.00534962	0.0138295
MSMEG_0406	468441	470276	-	1836		-2.57122	10.3801	9.5757e-17	5.72819e-13
MSMEG_0407	470514	471602	+	1089		-0.0176042	4.38059	0.920133	0.943543
MSMEG_0408	471613	482571	-	10959		-0.998102	9.45381	2.79824e-10	1.2976e-08
MSMEG_0409	482813	484234	+	1422		-0.463476	7.52786	0.000433556	0.00163218
MSMEG_0410	484268	487276	+	3009		-0.485174	7.37099	0.000196124	0.000838608
MSMEG_0411	487386	489095	+	1710		-0.676114	6.39567	4.40271e-06	3.3679e-05
MSMEG_0412	489157	490308	+	1152		-0.779962	6.8612	1.94909e-06	1.71715e-05
MSMEG_0413	490313	490990	-	678		0.0244412	4.42248	0.876698	0.908646
MSMEG_0414	491026	492051	+	1026		0.430198	3.90719	0.0674026	0.117999
MSMEG_0415	492065	492550	+	486		0.0155482	7.97657	0.849334	0.887462
MSMEG_0416	492595	492756	-	162		-0.0295136	6.14769	0.778455	0.831705
MSMEG_0417	492834	493583	-	750		1.17724	5.34428	3.33428e-07	4.00516e-06
MSMEG_0418	493585	495492	-	1908		0.405293	2.99552	0.0808761	0.137326
MSMEG_0419	495575	496396	-	822		-0.00837397	2.51394	0.978131	0.984715
MSMEG_0420	496449	496745	-	297		0.821546	1.12926	0.0874466	0.146446
MSMEG_0422	497010	497777	+	768		0.128078	6.05538	0.264504	0.361164
MSMEG_0423	497860	498360	+	501		1.2727	5.55631	7.1228e-08	1.09097e-06
MSMEG_0424	498438	498875	-	438		1.273	9.60014	2.41508e-09	6.91245e-08
MSMEG_0425	498953	499888	-	936		0.333852	3.19344	0.257803	0.354035
MSMEG_0426	499923	501296	+	1374		0.71754	2.85377	0.0085571	0.0206489
MSMEG_0427	501440	504019	+	2580	nirB	-0.673471	4.00746	0.00182784	0.00554189
MSMEG_0428	504016	504384	+	369		0.632766	2.939	0.0280558	0.0566418
MSMEG_0429	504399	504641	-	243		0.149333	2.97053	0.60075	0.689767
MSMEG_0430	505025	506392	+	1368		-0.838037	2.31581	0.0109409	0.0253774
MSMEG_0431	506807	507502	-	696		-1.55103	5.78544	1.08751e-09	3.47886e-08
MSMEG_0432	507499	508656	-	1158		-2.12411	6.43607	4.03379e-13	9.65204e-11
MSMEG_0433	508691	510100	-	1410		0.543863	4.04963	0.00572164	0.0146019
MSMEG_0434	510209	510841	-	633		-0.929357	6.50758	2.46898e-08	4.67388e-07
MSMEG_0435	510873	511757	-	885		-2.43785	8.21408	1.07068e-15	1.6012e-12
MSMEG_0436	511773	512405	-	633		-2.47899	8.7691	4.46357e-15	3.55221e-12
MSMEG_0437	512510	513190	-	681		-0.26339	6.44171	0.0247816	0.0509604
MSMEG_0438	513215	514168	-	954		0.041824	6.35203	0.711836	0.781465
MSMEG_0439	514184	515320	-	1137		0.488476	4.30139	0.00803782	0.0196254
MSMEG_0440	515317	515415	-	99		0.232882	2.11715	0.480791	0.58244
MSMEG_0441	515471	516199	-	729		-0.122861	6.76233	0.19333	0.281113
MSMEG_0442	516209	516811	-	603		0.890749	1.94209	0.00680171	0.0169603
MSMEG_0443	516901	517893	+	993		0.776119	1.68614	0.0829992	0.140334
MSMEG_0444	517901	518923	+	1023		0.760886	2.15731	0.0499682	0.0917182
MSMEG_0445	518920	520557	+	1638		0.101751	5.3037	0.416659	0.521325
MSMEG_0446	520569	521912	+	1344		-0.379405	5.54667	0.0117636	0.0269824
MSMEG_0447	521987	522406	-	420		1.42535	3.86216	1.29258e-06	1.22539e-05
MSMEG_0448	522533	522976	+	444		1.4201	4.88436	5.39086e-09	1.30559e-07
MSMEG_0449	522988	524988	-	2001		0.45982	9.05409	5.32448e-05	0.000282117
MSMEG_0450	525004	525219	+	216		0.376555	7.4646	0.0526075	0.0958568
MSMEG_0451	525323	525571	-	249		0.116385	5.86001	0.477412	0.579521
MSMEG_0452	525610	527055	-	1446		0.0523756	4.52396	0.719641	0.787942
MSMEG_0453	527092	527604	-	513	aroK	-0.716859	3.01783	0.00451166	0.0119737
MSMEG_0454	527730	528464	+	735		0.312336	5.01573	0.0340931	0.0668234
MSMEG_0455	528536	529963	+	1428		0.0472425	6.12715	0.650946	0.730711
MSMEG_0456	529995	532136	-	2142		-0.276025	7.70763	0.0101097	0.0237348
MSMEG_0457	532147	534180	-	2034		0.30207	7.91486	0.00184842	0.00559578
MSMEG_0458	534392	535687	+	1296		0.146956	3.88452	0.410662	0.515655
MSMEG_0459	535697	536341	+	645		1.06115	3.79852	1.40893e-05	9.11157e-05
MSMEG_0460	536353	537297	-	945		-0.0983469	5.854	0.383085	0.487889
MSMEG_0461	537351	537965	+	615		-0.157663	1.67521	0.704942	0.77589
MSMEG_0462	538102	538545	+	444		0.246673	1.42732	0.575431	0.668265
MSMEG_0463	538542	541427	+	2886		0.39053	4.40578	0.0131934	0.0297373
MSMEG_0464	542092	542898	-	807		-0.421817	8.54344	6.89143e-05	0.000349657
MSMEG_0465	541484	542098	+	615		0.0800498	6.4863	0.441074	0.545034
MSMEG_0466	543024	543872	+	849		0.257343	4.35518	0.163753	0.243978
MSMEG_0467	543882	544481	-	600		0.217421	3.36137	0.266264	0.363153
MSMEG_0468	545434	546294	-	861		1.22553	7.06293	2.68693e-10	1.26561e-08
MSMEG_0469	544595	545467	+	873		0.79761	7.90896	2.09304e-06	1.82782e-05
MSMEG_0470	547268	548872	-	1605		0.87201	4.265	3.23472e-05	0.000184462
MSMEG_0471	546423	547280	+	858		1.04037	5.07339	2.35075e-07	2.99196e-06
MSMEG_0472	548983	549768	-	786		0.255459	3.47069	0.165455	0.246099
MSMEG_0473	550350	551168	+	819		0.0603297	3.24859	0.780624	0.833428
MSMEG_0474	551334	553121	+	1788		0.526929	2.5216	0.0870115	0.145963
MSMEG_0475	553181	554419	+	1239		0.285898	2.72237	0.368408	0.472922
MSMEG_0476	554422	555717	+	1296		-0.00583638	2.43639	0.984696	0.989493
MSMEG_0478	555747	557249	+	1503		-0.425718	2.893	0.189696	0.276636
MSMEG_0480	557995	558654	-	660		0.0225777	3.9791	0.895764	0.924351
MSMEG_0481	558749	560095	+	1347		0.838843	2.03814	0.0298772	0.0596547
MSMEG_0482	560092	561786	+	1695		-0.400693	3.24735	0.0974849	0.160207
MSMEG_0483	561813	563186	+	1374		-0.0308117	3.93907	0.871819	0.905245
MSMEG_0484	563191	564300	-	1110		-0.380049	5.52878	0.010977	0.0254147
MSMEG_0485	564297	565826	-	1530		-0.217794	3.27078	0.363403	0.467802
MSMEG_0486	565863	566894	-	1032		-0.153279	3.25082	0.513036	0.612204
MSMEG_0487	566907	567740	-	834		-0.152368	2.32475	0.654487	0.733035
MSMEG_0488	567784	568551	-	768		0.276422	1.63409	0.402335	0.507115
MSMEG_0489	568865	570037	+	1173		0.154469	4.10825	0.458581	0.562369
MSMEG_0490	570034	570816	+	783		0.800409	4.76696	1.01588e-05	6.93718e-05
MSMEG_0491	570847	571875	-	1029		0.19834	7.10932	0.0738069	0.127054
MSMEG_0492	571918	572553	-	636		-0.262718	4.25515	0.109123	0.175619
MSMEG_0493	572636	572803	-	168		1.55033	4.50917	4.34443e-06	3.33184e-05
MSMEG_0494	573002	573169	-	168		2.21973	1.72108	4.98245e-06	3.76802e-05
MSMEG_0497	575202	577466	-	2265		0.343609	3.06721	0.135183	0.208473
MSMEG_0499	577723	579150	+	1428		1.1921	1.37879	0.00516391	0.0134248
MSMEG_0500	579284	580351	+	1068		0.246446	5.05323	0.0659773	0.115877
MSMEG_0501	580361	581107	-	747		0.0184931	4.91358	0.92188	0.945089
MSMEG_0502	581104	582480	-	1377		-0.697684	6.9342	4.38356e-05	0.000236665
MSMEG_0503	582477	583253	-	777		-1.17286	5.69564	5.47753e-08	8.97715e-07
MSMEG_0504	583427	584413	+	987		-1.3904	5.96018	1.44839e-08	2.97741e-07
MSMEG_0505	584410	585780	+	1371		-0.855724	6.45701	6.60511e-07	7.0431e-06
MSMEG_0506	585885	586739	+	855		-0.862727	3.70118	0.000733225	0.00257336
MSMEG_0507	586736	587560	+	825		-1.11967	2.82272	0.000761665	0.00264911
MSMEG_0508	587587	588657	+	1071		-1.05972	3.06989	0.000460093	0.00171803
MSMEG_0509	588742	589527	-	786		0.109847	2.19247	0.718759	0.787476
MSMEG_0511	590985	592127	+	1143		0.212292	1.32342	0.596756	0.686103
MSMEG_0514	594088	595401	+	1314		-0.41045	1.76316	0.39014	0.494767
MSMEG_0515	595444	596721	+	1278		-0.340832	1.73603	0.303977	0.403907
MSMEG_0517	597644	598570	+	927		-0.71119	1.28343	0.13672	0.21041
MSMEG_0518	598612	599718	+	1107		-0.450222	4.02363	0.0269872	0.054836
MSMEG_0519	599806	599922	+	117		-0.824302	2.91793	0.00226622	0.0066486
MSMEG_0520	600086	600733	+	648		-0.00638314	4.39794	0.969879	0.980202
MSMEG_0522	601925	602077	+	153		0.605285	2.19535	0.0479204	0.0885299
MSMEG_0523	602113	603006	-	894		-0.21444	5.19456	0.251094	0.346798
MSMEG_0524	603036	603863	-	828		0.0757212	2.25337	0.815756	0.86182
MSMEG_0526	604076	605674	+	1599		0.292457	1.8702	0.370507	0.474945
MSMEG_0528	606524	607450	+	927		0.231964	1.23028	0.596508	0.68595
MSMEG_0529	607494	610940	-	3447		0.300868	5.91118	0.0159746	0.0351194
MSMEG_0530	611055	611756	-	702		0.0552398	7.91552	0.646195	0.726878
MSMEG_0531	611979	613190	-	1212		-1.03979	6.11565	4.13494e-08	7.26213e-07
MSMEG_0532	613219	613836	-	618		0.11842	4.7529	0.575357	0.668265
MSMEG_0533	613901	614440	-	540		0.513217	3.72684	0.0319265	0.0631561
MSMEG_0534	614551	615804	-	1254		-0.398705	6.05111	0.000779829	0.00269805
MSMEG_0535	615801	616439	-	639		-0.0768027	7.63539	0.57085	0.664621
MSMEG_0536	616498	617064	-	567		-1.33763	10.9404	6.65811e-10	2.52081e-08
MSMEG_0537	617136	617564	-	429		-1.6889	10.2477	3.10025e-11	2.57579e-09
MSMEG_0538	617579	618070	-	492		-1.75087	10.757	9.29573e-11	5.97925e-09
MSMEG_0539	618144	618818	-	675		-0.31128	6.57831	0.00359906	0.00986689
MSMEG_0540	618988	619611	+	624		-0.033142	5.96386	0.752476	0.812511
MSMEG_0541	619744	620037	+	294		0.241139	5.12218	0.144472	0.220186
MSMEG_0542	620034	620738	+	705		0.388619	6.77677	0.00250938	0.00725524
MSMEG_0543	621750	622790	-	1041		0.171414	4.36514	0.301347	0.401214
MSMEG_0544	620809	621762	+	954		-0.0731983	5.09918	0.585708	0.677044
MSMEG_0545	622986	623513	-	528		-0.106247	4.62565	0.509547	0.608527
MSMEG_0546	623786	624613	-	828		-0.609418	6.07902	2.54274e-05	0.000150452
MSMEG_0548	624722	625600	+	879		0.106296	4.61521	0.482339	0.583607
MSMEG_0549	626702	627430	-	729		0.765825	6.27088	1.31656e-06	1.24221e-05
MSMEG_0550	627472	628440	-	969		1.05593	6.04158	2.63425e-09	7.39815e-08
MSMEG_0551	628489	629271	-	783		0.960381	6.4827	1.49008e-08	3.05262e-07
MSMEG_0552	629360	629854	+	495		-0.216329	4.19321	0.202648	0.291404
MSMEG_0553	629922	631274	+	1353		0.374517	3.97854	0.0328307	0.0646882
MSMEG_0556	632925	633980	+	1056		0.457134	3.88928	0.158555	0.237773
MSMEG_0557	634165	634302	+	138		-1.07058	7.65295	1.1088e-05	7.48629e-05
MSMEG_0558	634299	634826	+	528		-1.35394	8.40309	4.13159e-12	5.74772e-10
MSMEG_0559	634899	635102	-	204		0.757211	9.20526	0.00137468	0.00434639
MSMEG_0560	635220	636284	-	1065	dapB	0.171241	5.10252	0.27753	0.375438
MSMEG_0561	636421	637101	+	681		-0.200033	3.03624	0.437323	0.541292
MSMEG_0562	637893	638879	-	987		0.216778	6.22516	0.0382207	0.073422
MSMEG_0563	637149	637904	+	756		0.428268	4.92026	0.00841615	0.0203828
MSMEG_0564	638914	640326	-	1413		-0.508545	6.25625	0.000113928	0.000536204
MSMEG_0565	640338	641435	-	1098		-0.150059	3.9261	0.38621	0.490407
MSMEG_0566	641432	642280	-	849		-0.363632	3.08022	0.215761	0.306285
MSMEG_0567	642290	643711	-	1422		-0.957788	2.32024	0.00703995	0.0174309
MSMEG_0568	643711	644760	-	1050		-1.35427	3.32383	2.76743e-05	0.000162142
MSMEG_0569	644774	646045	-	1272		-2.22142	5.15718	2.19481e-09	6.37349e-08
MSMEG_0570	646042	646338	-	297		-2.66671	3.14269	1.52137e-07	2.06837e-06
MSMEG_0571	646331	647233	-	903		-2.75912	6.04016	2.57434e-10	1.23606e-08
MSMEG_0572	647243	647764	-	522		-2.279	6.48682	6.44396e-10	2.47101e-08
MSMEG_0574	648080	648733	+	654		0.170863	2.18363	0.603473	0.691018
MSMEG_0575	649562	649978	+	417		0.11975	4.57998	0.385075	0.489174
MSMEG_0576	649975	652866	+	2892		0.260431	6.40858	0.0298452	0.0596307
MSMEG_0577	652908	654131	+	1224		-0.00739225	2.96418	0.973677	0.982216
MSMEG_0578	654135	655271	+	1137		-0.0376622	2.17359	0.912663	0.937906
MSMEG_0579	656078	657565	-	1488		-0.0599898	4.98831	0.687403	0.761208
MSMEG_0580	655294	656088	+	795		-0.693449	6.25038	3.99647e-06	3.12918e-05
MSMEG_0581	657676	659022	+	1347	gabT	0.692465	5.38018	0.00101474	0.00337192
MSMEG_0582	659025	660479	+	1455		0.748052	4.30928	0.00309985	0.0087427
MSMEG_0583	660492	660752	-	261		1.50909	2.12277	0.000178949	0.000778956
MSMEG_0584	660999	662471	-	1473		-1.13764	10.512	9.80381e-11	6.23898e-09
MSMEG_0586	662508	662897	-	390		-1.3685	11.2549	2.32453e-11	2.01527e-09
MSMEG_0587	663229	663549	+	321	rhaU	-0.465414	2.28497	0.185264	0.271098
MSMEG_0588	663590	664921	+	1332		-0.42411	3.99618	0.0321819	0.0635773
MSMEG_0589	664918	666081	+	1164	rhaI	-0.595805	4.51318	0.000747981	0.00261204
MSMEG_0590	666069	668123	+	2055	rhaD	-0.842955	5.01783	3.48477e-06	2.79436e-05
MSMEG_0591	668184	669641	+	1458	rhaB	-0.775893	3.91512	0.00122696	0.00394394
MSMEG_0592	669649	670650	+	1002		0.0200881	5.58814	0.862965	0.897784
MSMEG_0593	670737	671384	-	648		-0.719432	7.05546	3.7789e-07	4.48519e-06
MSMEG_0594	671348	672817	-	1470		-0.238734	8.98397	0.0103611	0.0242204
MSMEG_0595	672814	673551	-	738		0.0921221	8.52435	0.309807	0.410651
MSMEG_0596	673641	674327	+	687		0.683343	3.77116	0.000975243	0.00326099
MSMEG_0597	674780	676060	-	1281		0.433599	5.68939	0.00248499	0.0071917
MSMEG_0598	674388	674783	+	396		0.736622	4.06584	0.00183276	0.00555118
MSMEG_0599	676104	677750	+	1647		0.757567	4.71348	2.83105e-05	0.000165384
MSMEG_0600	677821	678603	+	783		1.16104	7.25568	1.14659e-09	3.62904e-08
MSMEG_0601	678620	678928	-	309		0.526628	6.52102	0.000241173	0.000997717
MSMEG_0602	678969	679124	-	156		0.529185	6.58813	0.000838497	0.00287443
MSMEG_0603	679378	681582	-	2205		-0.0875414	5.12946	0.534229	0.631448
MSMEG_0604	681693	682661	-	969		0.320696	3.17943	0.198381	0.286606
MSMEG_0605	682652	683758	-	1107		0.611287	3.56374	0.027295	0.0553675
MSMEG_0606	683791	684420	-	630		0.0186136	2.6998	0.944636	0.962332
MSMEG_0607	685104	685946	-	843		0.288796	5.24541	0.0261106	0.0532539
MSMEG_0608	684535	685134	+	600		-0.397665	6.25829	0.0124086	0.0281915
MSMEG_0609	685955	686830	-	876		0.245502	3.62358	0.280668	0.379167
MSMEG_0610	686934	687842	+	909		2.15838	0.729572	0.00385427	0.0104753
MSMEG_0611	687835	689295	+	1461		0.72435	2.93969	0.0216367	0.0454507
MSMEG_0612	689301	689912	-	612		-0.112287	3.14651	0.674554	0.750452
MSMEG_0613	689985	690890	+	906		-1.64023	4.19353	2.1428e-08	4.12161e-07
MSMEG_0614	690921	691814	+	894		-0.316682	5.31163	0.0217603	0.0456416
MSMEG_0615	691998	693767	+	1770		0.255854	5.45384	0.102949	0.167167
MSMEG_0616	693764	695320	+	1557		0.148464	4.98886	0.392404	0.497322
MSMEG_0617	695317	699294	+	3978		-0.13866	7.05466	0.266324	0.363153
MSMEG_0618	699291	699602	+	312		-0.373696	2.67392	0.262826	0.359119
MSMEG_0619	699604	701175	+	1572		-0.258743	4.85759	0.141194	0.216071
MSMEG_0620	701225	701518	+	294		-1.06142	4.83192	2.9966e-05	0.00017353
MSMEG_0621	701553	701840	+	288		-0.621058	3.87774	0.00769456	0.0188875
MSMEG_0622	701853	702734	+	882		-0.534292	5.70166	0.00107115	0.00352455
MSMEG_0623	702737	704164	+	1428	snm	-0.429024	5.27126	0.0175902	0.0380839
MSMEG_0624	704172	705551	+	1380		-0.169212	5.84681	0.227104	0.319656
MSMEG_0625	706433	707632	-	1200		0.439108	5.41881	0.00401502	0.0108384
MSMEG_0626	705548	706477	+	930		-0.00861345	4.39207	0.963213	0.975462
MSMEG_0627	707650	709398	-	1749		-0.16703	4.4178	0.323768	0.425199
MSMEG_0628	709441	710328	-	888		-0.404544	6.44785	0.000598149	0.00214902
MSMEG_0629	710373	711137	+	765		-0.613064	5.10159	0.000107221	0.000509448
MSMEG_0630	711186	711989	-	804		0.219924	4.27256	0.167729	0.249094
MSMEG_0632	713531	714025	-	495		-0.0635153	3.97375	0.719519	0.787942
MSMEG_0633	714718	716181	-	1464		-0.739966	7.19172	2.05143e-06	1.79673e-05
MSMEG_0634	714093	714764	+	672		-0.230606	5.04153	0.116802	0.185482
MSMEG_0635	716288	716914	+	627		0.261206	5.75989	0.0221154	0.0462568
MSMEG_0636	716920	717405	-	486		-0.059932	7.93029	0.587381	0.678192
MSMEG_0637	717434	719002	-	1569		-0.290608	9.07915	0.0720172	0.124583
MSMEG_0638	719172	721103	+	1932		-0.319692	7.96018	0.00258694	0.00742208
MSMEG_0639	721104	722114	-	1011		-1.37799	9.14922	7.06329e-11	4.9131e-09
MSMEG_0640	722111	723097	-	987		-1.22502	8.81914	3.94991e-11	3.15045e-09
MSMEG_0641	723094	724056	-	963		-1.28697	9.6046	7.02109e-12	8.00186e-10
MSMEG_0642	724060	725070	-	1011		-0.962482	9.34052	3.88234e-09	1.03679e-07
MSMEG_0643	725067	726722	-	1656		-0.682054	11.5813	4.49134e-07	5.12732e-06
MSMEG_0644	726931	727503	+	573		-0.584634	5.07448	0.000889388	0.00302557
MSMEG_0645	727629	728471	+	843		-0.735886	8.47973	4.78216e-08	8.10394e-07
MSMEG_0646	728572	730170	-	1599		0.374055	6.74685	0.000537815	0.00195219
MSMEG_0647	730167	730958	-	792	phnC	1.70459	4.88115	1.85478e-08	3.66182e-07
MSMEG_0649	730969	731934	-	966		1.93438	6.18641	7.6566e-13	1.47748e-10
MSMEG_0650	732117	732869	+	753		0.920735	3.35815	0.00132815	0.00422156
MSMEG_0651	732984	733664	+	681		0.344917	6.7014	0.00383066	0.0104206
MSMEG_0652	733710	734573	+	864		0.829986	4.00139	7.29985e-05	0.000368815
MSMEG_0655	736636	737415	+	780		0.25736	2.55877	0.407046	0.511867
MSMEG_0656	737416	738018	-	603		0.703694	3.32651	0.00321292	0.00898536
MSMEG_0657	738064	739248	-	1185		0.735769	3.78943	0.00503264	0.0131178
MSMEG_0659	740165	741106	-	942		0.435286	1.06581	0.545992	0.642179
MSMEG_0660	741111	742385	-	1275		0.415739	2.92858	0.146563	0.222756
MSMEG_0661	742519	743907	+	1389		-0.234396	2.45886	0.536784	0.633466
MSMEG_0662	743924	745081	+	1158		0.249956	4.36044	0.134678	0.207962
MSMEG_0663	745088	745795	-	708		-0.235313	4.64537	0.118323	0.1873
MSMEG_0664	745913	747574	+	1662		-0.0569728	3.53803	0.77958	0.83261
MSMEG_0665	749627	750838	-	1212		-0.00448067	2.71993	0.987547	0.990694
MSMEG_0666	747619	749646	+	2028		0.405251	3.08628	0.109416	0.175995
MSMEG_0667	750914	752092	+	1179		0.708351	3.77248	0.0026682	0.00764424
MSMEG_0668	752138	752347	+	210		0.571182	4.48405	0.00631085	0.0158687
MSMEG_0669	753330	753836	-	507		-0.409093	10.0678	0.000669653	0.00237455
MSMEG_0670	752392	753333	+	942		-0.455003	8.78296	0.000270932	0.00110328
MSMEG_0671	753920	755068	-	1149		0.14299	11.6258	0.204655	0.293866
MSMEG_0672	755161	755814	-	654		0.212721	11.6917	0.124825	0.195626
MSMEG_0673	755982	756524	-	543		-0.136493	4.87483	0.475675	0.578234
MSMEG_0674	756845	757855	-	1011		-0.52067	5.69289	0.000467409	0.00174317
MSMEG_0675	758055	759272	-	1218		0.848414	2.68266	0.00604598	0.0152926
MSMEG_0676	759460	759996	+	537		1.00643	3.39978	0.00151703	0.00472157
MSMEG_0678	760192	760761	+	570	dcd	-0.650134	6.08362	2.09322e-05	0.000127382
MSMEG_0679	761054	762742	+	1689		0.1334	9.45047	0.0939195	0.155286
MSMEG_0680	762836	764170	+	1335		1.01397	6.25292	0.000149292	0.000669968
MSMEG_0681	764248	765516	+	1269		-0.183431	6.05954	0.0783795	0.133542
MSMEG_0682	765518	766270	+	753		0.398574	6.32902	0.000688692	0.00243341
MSMEG_0683	766289	766657	+	369		-0.248987	5.87802	0.0552872	0.0998877
MSMEG_0684	766670	768784	-	2115		-0.120558	9.16	0.218177	0.309274
MSMEG_0685	768781	769776	-	996		0.132892	8.62726	0.20612	0.295473
MSMEG_0686	769773	770294	-	522		0.0810048	7.98052	0.531904	0.629446
MSMEG_0687	770334	771569	-	1236		-0.133244	5.72273	0.294554	0.394188
MSMEG_0688	771588	772862	-	1275		-0.600256	8.32981	2.12505e-06	1.84768e-05
MSMEG_0689	773110	773346	+	237		0.782093	2.55502	0.00939931	0.0223922
MSMEG_0690	773427	776555	-	3129		0.214686	10.0882	0.0148598	0.0328863
MSMEG_0691	776854	779364	-	2511		-0.20608	6.18256	0.0998452	0.16319
MSMEG_0692	779379	781166	-	1788		0.0587162	8.58929	0.500759	0.600188
MSMEG_0693	781358	781909	+	552		0.953097	4.00841	0.000118482	0.00055415
MSMEG_0695	783439	785247	+	1809		0.0307263	7.06487	0.744303	0.806306
MSMEG_0696	785252	785593	-	342		-0.116892	6.33065	0.505086	0.604284
MSMEG_0697	785583	785996	-	414		-0.153827	4.85047	0.426919	0.531827
MSMEG_0698	786166	787659	+	1494		0.159767	6.49717	0.152596	0.230106
MSMEG_0699	787715	789565	+	1851		0.0614156	7.84538	0.52041	0.619151
MSMEG_0700	789578	790090	-	513		0.446542	7.44011	8.81805e-05	0.000431666
MSMEG_0701	790135	790428	+	294		0.263234	7.05198	0.0147964	0.0327823
MSMEG_0702	790621	791553	-	933		-0.490743	9.16544	4.09325e-05	0.000223207
MSMEG_0703	791573	792196	-	624		-0.00980608	5.65714	0.947043	0.963963
MSMEG_0704	792264	792803	-	540		-0.758631	5.32137	8.40214e-06	5.91495e-05
MSMEG_0705	792856	794181	-	1326		-1.21971	5.67646	1.03203e-07	1.46642e-06
MSMEG_0706	794200	794811	-	612		-1.12957	4.56806	1.19459e-05	7.94885e-05
MSMEG_0707	794808	795467	-	660		-1.76831	5.91741	7.14324e-10	2.62153e-08
MSMEG_0708	795587	796540	+	954		0.435028	4.4148	0.0207492	0.0439991
MSMEG_0709	796766	798634	+	1869	dnaK	-0.236693	14.2467	0.0222388	0.046454
MSMEG_0710	798631	799281	+	651	grpE	-0.0936123	12.1892	0.345055	0.448331
MSMEG_0711	799323	800495	+	1173	dnaJ	-0.314541	11.5399	0.0139045	0.0310942
MSMEG_0712	800848	801438	-	591		-0.0638068	9.09549	0.649408	0.729806
MSMEG_0713	800492	800851	+	360		-0.229747	8.30267	0.0491669	0.0904695
MSMEG_0714	801516	802700	-	1185		0.874813	6.18126	1.59982e-05	0.000101057
MSMEG_0715	802729	803472	-	744		0.311445	2.67204	0.330751	0.433038
MSMEG_0716	803662	804960	+	1299		0.89882	1.76286	0.0440544	0.0823038
MSMEG_0717	806596	807498	-	903		-0.304065	7.30711	0.00357297	0.00981788
MSMEG_0718	804960	806609	+	1650		0.0530987	4.78894	0.698403	0.771247
MSMEG_0719	807543	808682	-	1140		0.618014	5.29435	5.59384e-05	0.00029353
MSMEG_0720	808724	809722	-	999		0.970187	2.43565	0.00466989	0.0123141
MSMEG_0722	810514	811017	-	504		-0.40395	2.87251	0.116539	0.185163
MSMEG_0723	811187	811729	-	543		0.570584	1.0836	0.323736	0.425199
MSMEG_0726	813145	813267	-	123		0.405159	3.15361	0.1182	0.187263
MSMEG_0727	813749	814006	-	258		0.799697	3.94774	0.000474181	0.00176403
MSMEG_0728	814372	814680	-	309		-0.108889	4.93674	0.468929	0.57236
MSMEG_0729	814904	815572	-	669		0.277577	4.08276	0.0964479	0.158765
MSMEG_0730	815642	816844	-	1203		-0.14557	4.62481	0.341696	0.444546
MSMEG_0731	816851	817474	-	624		-0.412845	5.15465	0.00364176	0.0099657
MSMEG_0732	817638	820184	+	2547		0.185711	12.5965	0.0943889	0.155933
MSMEG_0733	820263	821342	-	1080	dapB	0.209857	8.46581	0.247371	0.342937
MSMEG_0734	821339	822418	-	1080		0.858946	4.31947	0.000658245	0.00233965
MSMEG_0735	822502	823164	+	663		0.243848	2.24491	0.536201	0.632904
MSMEG_0736	823231	824067	+	837		-0.0446168	10.0467	0.627518	0.711219
MSMEG_0737	824113	824889	+	777		0.856147	7.92187	5.75783e-08	9.28391e-07
MSMEG_0738	824920	825822	+	903		1.06419	6.30307	7.97042e-07	8.20638e-06
MSMEG_0739	825815	826459	+	645		0.696873	4.58712	8.39707e-05	0.000415478
MSMEG_0740	826475	827656	+	1182		0.0403378	5.90777	0.719753	0.787942
MSMEG_0741	827660	828568	+	909		-0.37647	5.76636	0.0031311	0.00880595
MSMEG_0742	828573	829526	-	954		-0.259865	5.14105	0.0570513	0.102456
MSMEG_0743	829538	830698	+	1161		0.0388775	5.40678	0.750214	0.810858
MSMEG_0744	830754	831644	+	891		1.44234	3.56313	2.08786e-06	1.82596e-05
MSMEG_0746	832120	834519	+	2400		0.342242	3.68381	0.124167	0.194952
MSMEG_0747	834538	835275	+	738		0.658485	1.34002	0.117382	0.186219
MSMEG_0748	835259	836161	+	903		0.457656	2.04391	0.216586	0.307236
MSMEG_0749	836174	836869	+	696		0.497066	1.69851	0.219388	0.310475
MSMEG_0750	838056	838778	-	723		-0.473081	8.29986	2.98751e-05	0.000173339
MSMEG_0751	836866	838059	+	1194		0.679369	6.11687	0.000150452	0.000674665
MSMEG_0752	838859	839896	+	1038	fbaA	-0.0758923	6.28298	0.413333	0.518464
MSMEG_0753	839930	840730	-	801		-0.116364	6.9711	0.312254	0.412979
MSMEG_0754	840804	841211	+	408		0.0551033	5.44627	0.664899	0.742136
MSMEG_0755	841222	842115	-	894		0.650434	6.82975	3.09582e-06	2.52649e-05
MSMEG_0756	842699	843478	-	780		0.856137	7.0465	6.3403e-08	9.99254e-07
MSMEG_0757	842208	842702	+	495		1.5103	6.61154	1.13541e-10	6.86061e-09
MSMEG_0758	843524	844063	-	540		1.67915	2.97227	8.06729e-06	5.71783e-05
MSMEG_0759	844214	845509	+	1296	purA	-0.383125	8.07907	0.000279127	0.00113279
MSMEG_0760	845509	846159	+	651		-0.184379	6.06148	0.109341	0.175922
MSMEG_0761	846166	846360	-	195		0.0125512	3.71992	0.944174	0.962025
MSMEG_0762	846366	847571	-	1206		-0.572391	7.92672	2.62996e-06	2.1942e-05
MSMEG_0763	847627	849621	-	1995		0.16425	8.65584	0.107821	0.173709
MSMEG_0764	849626	851209	-	1584		-0.0291966	6.72277	0.784558	0.836731
MSMEG_0765	851254	851556	+	303		0.0972966	4.7224	0.596301	0.685856
MSMEG_0766	851580	852980	+	1401	purT	-0.0729696	8.23827	0.398809	0.503413
MSMEG_0767	852984	853469	+	486		-0.0770108	5.96418	0.491039	0.590906
MSMEG_0768	853466	853876	+	411		-0.431716	6.68075	0.000200217	0.000851244
MSMEG_0769	853886	855103	+	1218	metZ	-0.555384	8.42959	2.43018e-06	2.0562e-05
MSMEG_0770	855107	855514	+	408		-0.0151241	5.6435	0.916702	0.940602
MSMEG_0771	855584	856444	-	861		-0.0553979	4.31167	0.721316	0.789409
MSMEG_0772	856524	857672	-	1149		1.14431	1.51366	0.0559651	0.100869
MSMEG_0773	857779	858309	+	531		0.964169	5.20318	4.19855e-06	3.24451e-05
MSMEG_0775	859776	860522	-	747		-0.310856	6.51199	0.00555432	0.0142609
MSMEG_0776	859468	859779	+	312		-0.0750106	5.2172	0.578967	0.671198
MSMEG_0777	860554	861567	+	1014		-0.96633	7.50134	2.19457e-08	4.20767e-07
MSMEG_0778	861746	862510	-	765		-0.56611	6.57834	0.000173773	0.000759321
MSMEG_0779	862519	863295	-	777		-0.456302	4.69601	0.0168816	0.0368428
MSMEG_0780	863307	864413	-	1107		-0.746085	5.19666	9.08243e-06	6.32114e-05
MSMEG_0781	864599	866176	+	1578		-1.11036	6.26155	1.59293e-08	3.21444e-07
MSMEG_0782	866234	867556	+	1323		-0.658025	6.38443	9.65162e-06	6.6287e-05
MSMEG_0783	867578	869656	+	2079	pta	-0.34643	8.00239	0.00784519	0.0192257
MSMEG_0784	869653	870783	+	1131	ackA	-0.665532	5.21881	6.24377e-05	0.000322367
MSMEG_0785	870902	871771	-	870		0.367761	3.48797	0.138321	0.212545
MSMEG_0786	872016	874298	-	2283		-0.631751	7.04794	8.76773e-06	6.12717e-05
MSMEG_0787	874298	875266	-	969		0.471854	6.56205	0.00101506	0.00337192
MSMEG_0788	875362	876675	-	1314		0.403651	6.91379	0.00236156	0.00688107
MSMEG_0789	877325	878008	-	684	thiE	-0.670963	6.10026	9.42555e-06	6.48834e-05
MSMEG_0790	876862	877341	+	480		-0.155249	6.21506	0.13435	0.20762
MSMEG_0791	878147	879151	+	1005	thiO	-1.223	5.90075	1.48276e-09	4.62631e-08
MSMEG_0792	879148	879348	+	201	thiS	-1.06145	2.98289	0.00198995	0.00595196
MSMEG_0793	879341	880099	+	759	thiG	-0.845041	7.28111	8.40627e-08	1.23251e-06
MSMEG_0794	880120	880869	+	750		-0.781002	6.69547	6.29067e-06	4.60064e-05
MSMEG_0795	880883	881794	+	912		-0.270204	6.84295	0.0195842	0.0418851
MSMEG_0796	881791	882549	+	759		-0.774264	6.02608	6.54508e-06	4.77472e-05
MSMEG_0798	885068	885736	+	669		0.0114756	3.88358	0.959919	0.972601
MSMEG_0799	885893	886069	+	177		-0.448746	3.38901	0.0495258	0.0910369
MSMEG_0805	889631	890662	+	1032		-0.0744712	2.7904	0.743463	0.80598
MSMEG_0806	890643	892154	+	1512		-0.384488	7.0159	0.000314179	0.00125295
MSMEG_0807	892151	893602	+	1452		-0.501472	6.27853	9.66049e-05	0.000467171
MSMEG_0808	893674	894762	+	1089		0.727454	3.51151	0.00522359	0.0135564
MSMEG_0810	896271	897566	-	1296		0.0982489	4.86292	0.500104	0.599837
MSMEG_0811	895262	896290	+	1029		0.808464	3.29447	0.00289018	0.00819775
MSMEG_0812	897612	898832	-	1221		0.184736	2.472	0.59822	0.68739
MSMEG_0813	898848	899174	-	327		-0.546223	1.88887	0.170945	0.253305
MSMEG_0814	900619	900891	-	273		0.344007	5.92213	0.0407496	0.077165
MSMEG_0815	899192	900652	+	1461		0.394602	5.80093	0.00141454	0.00445121
MSMEG_0816	900908	902392	-	1485		-0.383354	3.31332	0.132304	0.20525
MSMEG_0817	902464	903387	+	924		0.0860691	3.56716	0.728266	0.794689
MSMEG_0818	903499	904851	+	1353		-0.111297	3.64987	0.512443	0.611618
MSMEG_0819	904883	906142	+	1260		-1.00855	3.95485	0.000152306	0.000681448
MSMEG_0820	907599	907868	-	270		-0.320806	1.12619	0.520996	0.619602
MSMEG_0821	906142	907605	+	1464		-0.440412	3.55884	0.0242911	0.0500894
MSMEG_0822	907874	909241	-	1368		0.558212	4.68537	0.000467033	0.00174285
MSMEG_0823	909288	909842	-	555		-0.0543218	6.00458	0.588681	0.679378
MSMEG_0824	909845	910492	-	648		-0.740506	5.80271	3.92015e-06	3.07747e-05
MSMEG_0825	910482	911318	-	837	thiD	-0.823712	6.52386	2.48648e-07	3.12335e-06
MSMEG_0826	911327	912901	-	1575	thiC	-1.31651	8.05472	5.18786e-12	6.46537e-10
MSMEG_0827	913283	915019	+	1737		0.674889	3.48995	0.00211053	0.0062625
MSMEG_0828	915135	916205	-	1071		0.512746	5.8806	0.00191244	0.00576623
MSMEG_0829	916410	917192	-	783	xth	0.146098	5.43399	0.237024	0.330584
MSMEG_0830	918079	919005	-	927		0.243297	5.69054	0.0485638	0.0894974
MSMEG_0831	917379	918095	+	717		1.5608	3.44358	2.51149e-06	2.11602e-05
MSMEG_0832	919024	919617	-	594	def	-0.190214	6.83226	0.0846716	0.142637
MSMEG_0833	919745	920056	+	312		0.30914	7.13451	0.01484	0.0328545
MSMEG_0834	920096	920572	+	477		0.176727	7.84631	0.0802337	0.136352
MSMEG_0835	920583	921293	+	711	sodC	-0.220275	9.89522	0.0211137	0.0446613
MSMEG_0836	921274	922404	+	1131		-0.305896	8.5081	0.00284997	0.00809593
MSMEG_0837	922415	922870	+	456		-0.0364874	5.1851	0.779015	0.832155
MSMEG_0838	922879	923928	-	1050		0.366656	5.46005	0.00541673	0.0139788
MSMEG_0839	924025	924651	+	627		0.55336	3.27391	0.0160239	0.0352019
MSMEG_0840	924856	925509	-	654		-0.557828	6.5735	1.4673e-05	9.41777e-05
MSMEG_0842	926980	927264	-	285		-0.0452781	3.34334	0.82115	0.866335
MSMEG_0843	927500	927853	-	354		-0.902143	5.1974	1.64851e-06	1.51248e-05
MSMEG_0844	927850	928140	-	291		-1.66651	5.12485	1.33068e-10	7.70678e-09
MSMEG_0845	928137	928676	-	540		-1.08022	5.96252	7.7259e-08	1.15253e-06
MSMEG_0846	928673	930268	-	1596		-1.07634	7.06488	4.11497e-09	1.07964e-07
MSMEG_0847	930265	930732	-	468		-0.428714	6.27546	0.000508775	0.00186489
MSMEG_0848	930732	933713	-	2982		-0.235839	8.51977	0.00898709	0.0215907
MSMEG_0849	933768	934085	+	318		1.24235	1.73862	0.0062043	0.015627
MSMEG_0850	934162	935004	+	843		-0.233258	2.27898	0.44258	0.546504
MSMEG_0851	935059	936345	-	1287		-0.268797	3.02154	0.301996	0.401899
MSMEG_0852	936364	936822	-	459		-0.0535831	2.55992	0.854566	0.891527
MSMEG_0853	936855	937103	-	249		0.487713	1.48823	0.182595	0.267716
MSMEG_0854	937236	938204	+	969		0.435152	4.30789	0.0107674	0.0250332
MSMEG_0855	938818	939270	-	453		-2.07064	5.26994	2.42667e-10	1.2097e-08
MSMEG_0856	938204	938851	+	648		-1.91684	5.76069	2.19374e-11	1.95865e-09
MSMEG_0857	939331	939645	-	315		-0.14972	2.7736	0.548732	0.644456
MSMEG_0858	940749	942986	-	2238		0.0544338	7.42242	0.608067	0.694835
MSMEG_0859	939739	940752	+	1014		-0.482269	6.85119	0.000434378	0.00163425
MSMEG_0860	942988	943848	-	861		-0.103928	6.23615	0.336196	0.438759
MSMEG_0861	943845	944543	-	699	psd	-0.00593808	6.57168	0.948825	0.965139
MSMEG_0862	944579	945775	-	1197		-0.301184	6.47422	0.00465251	0.0122767
MSMEG_0863	945772	946695	-	924		-0.20438	6.77217	0.0356599	0.0693941
MSMEG_0864	946733	947272	+	540		-0.440832	2.53539	0.170047	0.252037
MSMEG_0865	947269	948768	+	1500		0.0384378	3.82189	0.836819	0.879098
MSMEG_0866	949606	951312	-	1707		0.456488	8.27782	4.91625e-05	0.000262815
MSMEG_0867	948794	949609	+	816		0.190128	6.20733	0.0665191	0.116726
MSMEG_0868	951585	955409	-	3825		1.7235	1.58453	0.00194391	0.00584638
MSMEG_0870	956321	958486	-	2166		-0.20188	3.41529	0.362023	0.466227
MSMEG_0871	958483	959457	-	975		-0.594284	2.10916	0.0432666	0.081186
MSMEG_0872	959461	960078	-	618		-0.109209	2.25757	0.750269	0.810858
MSMEG_0874	960615	961319	+	705		0.243913	3.49091	0.272086	0.36941
MSMEG_0875	961391	962794	+	1404		0.474987	4.32019	0.019598	0.0418997
MSMEG_0876	963720	964637	-	918		0.601683	5.81582	9.6143e-05	0.000465313
MSMEG_0877	962791	963723	+	933		0.114042	5.74168	0.471382	0.574884
MSMEG_0878	964736	965305	+	570		0.688369	3.16179	0.00339615	0.00939676
MSMEG_0879	965380	965526	-	147		0.36341	6.11483	0.183089	0.26831
MSMEG_0880	965533	967158	+	1626	groL	-0.380819	13.3258	0.00064312	0.00229307
MSMEG_0881	967303	968136	+	834		0.973216	6.41653	1.20222e-08	2.58693e-07
MSMEG_0882	968200	968583	-	384		-0.062666	4.60223	0.701156	0.77308
MSMEG_0883	968609	970351	-	1743		-0.349119	4.93291	0.0261921	0.053402
MSMEG_0884	970433	970813	+	381		0.48405	2.63417	0.052065	0.0950421
MSMEG_0885	970817	971320	-	504		0.48243	3.84178	0.0252999	0.0518478
MSMEG_0886	971320	972810	-	1491		-0.101154	4.17867	0.548787	0.644456
MSMEG_0887	972865	973422	+	558		-0.866901	5.19992	1.02011e-05	6.95116e-05
MSMEG_0888	973419	973982	+	564		-0.573224	3.4421	0.0278027	0.0562257
MSMEG_0889	973997	975526	+	1530		-0.0945362	5.12745	0.488523	0.588708
MSMEG_0890	975595	976194	+	600		0.241822	4.56668	0.111349	0.178384
MSMEG_0891	976256	977107	+	852		1.4281	4.85806	2.1113e-09	6.19108e-08
MSMEG_0892	977160	978005	+	846		-0.333214	5.4572	0.009122	0.0218384
MSMEG_0893	978024	978347	-	324		0.263892	3.05811	0.293154	0.39293
MSMEG_0894	978540	979904	+	1365		0.656497	3.12618	0.0119572	0.0273528
MSMEG_0895	980004	980747	+	744		-0.181377	5.9731	0.113161	0.180708
MSMEG_0896	980820	982190	+	1371		-0.243393	6.73081	0.049657	0.091203
MSMEG_0897	982187	983464	+	1278		-0.502099	5.5725	0.00129475	0.00412418
MSMEG_0898	983461	984273	+	813		-0.215879	4.97563	0.178354	0.262786
MSMEG_0899	984361	986376	-	2016		-0.354203	7.91015	0.000513202	0.00187766
MSMEG_0900	986441	987964	+	1524		-0.465907	4.39789	0.00316616	0.00888545
MSMEG_0901	987998	988474	+	477		0.159582	3.54774	0.423799	0.52849
MSMEG_0902	988475	989344	-	870		0.603379	4.31843	0.00176882	0.00538477
MSMEG_0903	989521	990915	+	1395	lpdA	-0.387314	9.57348	0.000123093	0.000571253
MSMEG_0904	990912	991181	+	270		-0.155969	4.97757	0.310389	0.41124
MSMEG_0905	991188	991748	-	561	pcaC	0.194446	6.37868	0.0697253	0.121143
MSMEG_0906	991776	993212	-	1437		1.46598	5.86931	9.48324e-10	3.22322e-08
MSMEG_0909	994104	994952	+	849		0.307268	7.73985	0.012058	0.0275203
MSMEG_0910	995033	995167	-	135		0.453693	4.09104	0.0139619	0.0311642
MSMEG_0911	995201	996487	+	1287	aceA	-0.855751	7.54882	1.17873e-08	2.55477e-07
MSMEG_0912	996618	997478	+	861		-0.472145	6.7445	0.000948809	0.00319562
MSMEG_0913	997643	998515	+	873		-0.576059	9.27473	1.4287e-06	1.33123e-05
MSMEG_0914	998555	999427	-	873		-0.100721	5.7915	0.449731	0.553217
MSMEG_0915	999537	1000424	-	888		0.495151	7.48478	3.1458e-05	0.000180334
MSMEG_0916	1000429	1001133	-	705		0.399141	6.8803	0.00126734	0.00404998
MSMEG_0917	1001253	1002569	+	1317		-0.274225	7.25947	0.0120477	0.0275074
MSMEG_0918	1002657	1003085	+	429		1.22777	5.30141	3.51722e-08	6.29941e-07
MSMEG_0919	1003169	1003867	+	699		0.777163	6.30354	5.47255e-07	5.95215e-06
MSMEG_0920	1003944	1004228	+	285		0.274682	4.99257	0.0710505	0.12316
MSMEG_0921	1004242	1004646	+	405		-0.170001	7.69349	0.104675	0.169662
MSMEG_0922	1004646	1005329	+	684	deoC	0.415832	6.95079	0.00177401	0.00539578
MSMEG_0923	1005367	1006302	-	936		0.428742	8.28571	3.27463e-05	0.000186206
MSMEG_0924	1006363	1007163	-	801		-0.147089	7.36592	0.114747	0.18285
MSMEG_0925	1007170	1007946	-	777		0.51437	4.70428	0.00311489	0.00877272
MSMEG_0926	1007951	1008442	-	492		0.0480948	5.05756	0.706915	0.777331
MSMEG_0927	1008489	1008995	-	507		0.0772386	4.07828	0.702748	0.774045
MSMEG_0928	1009022	1010113	+	1092	murB	0.200096	5.46436	0.0958841	0.157967
MSMEG_0929	1010120	1011478	+	1359		0.323836	8.81229	0.000823843	0.00283557
MSMEG_0930	1011488	1012237	-	750		0.485888	6.58893	6.73199e-05	0.000343022
MSMEG_0931	1012270	1012557	-	288		0.689382	7.63334	0.00701361	0.01738
MSMEG_0932	1012561	1013760	+	1200		0.514915	9.6686	0.000416392	0.00157996
MSMEG_0933	1013771	1015075	+	1305		-0.120704	8.60445	0.18805	0.27457
MSMEG_0934	1015072	1015569	+	498		-0.0369127	6.36181	0.786639	0.838502
MSMEG_0935	1015609	1016352	+	744		0.374259	8.06153	0.000190589	0.000818452
MSMEG_0936	1016604	1017758	+	1155	senX3	1.27469	8.1702	2.79714e-11	2.39036e-09
MSMEG_0937	1017764	1018441	+	678	regX3	0.44783	6.92194	0.000138522	0.00062871
MSMEG_0938	1018465	1019265	-	801		-0.0576419	8.01319	0.514423	0.613737
MSMEG_0939	1019379	1020338	+	960		-0.272596	7.9941	0.0186511	0.0401479
MSMEG_0940	1020368	1021438	+	1071		-0.336142	8.46308	0.000848947	0.0029036
MSMEG_0941	1021461	1022306	+	846		-0.249509	6.58537	0.0189325	0.0406512
MSMEG_0942	1022339	1023154	+	816		-0.187049	5.34424	0.130232	0.202547
MSMEG_0943	1023180	1024040	+	861	proC	-0.325529	7.40021	0.0021559	0.00636869
MSMEG_0944	1024188	1024406	+	219		0.0624848	7.44134	0.61543	0.701372
MSMEG_0945	1024591	1024692	+	102		0.640238	5.26167	0.000716503	0.00252125
MSMEG_0946	1024821	1025849	+	1029		-0.132091	9.35186	0.14903	0.225752
MSMEG_0947	1025886	1026950	+	1065		0.079751	8.03544	0.355441	0.45953
MSMEG_0948	1026981	1027514	-	534		-0.107283	8.25232	0.279782	0.378141
MSMEG_0949	1027603	1028493	-	891		-0.0873557	7.66072	0.35217	0.456288
MSMEG_0950	1028516	1028839	-	324		-0.152443	1.65453	0.699796	0.7725
MSMEG_0952	1029002	1030357	+	1356	hemA	-0.128242	9.86395	0.181099	0.26611
MSMEG_0953	1030361	1031317	+	957	hemC	-0.113447	9.14443	0.204762	0.293949
MSMEG_0954	1031413	1033245	+	1833	hemD	-1.06277	9.86245	2.58287e-10	1.23606e-08
MSMEG_0956	1033330	1034310	+	981	hemB	-1.08302	7.67618	1.71086e-09	5.16886e-08
MSMEG_0958	1034759	1035154	+	396		0.508185	4.3639	0.00984449	0.0232674
MSMEG_0959	1035189	1035683	+	495		0.7142	5.17665	0.000237728	0.000986878
MSMEG_0960	1035680	1035910	+	231		0.874754	3.06796	0.000867207	0.0029576
MSMEG_0962	1036854	1037447	+	594		0.617412	4.23361	0.000941033	0.00317141
MSMEG_0963	1037522	1037764	+	243		0.694098	3.98668	0.0135292	0.0303684
MSMEG_0964	1037801	1038283	+	483		-0.0625981	6.31382	0.559985	0.654693
MSMEG_0965	1038908	1039543	+	636		-0.662333	9.50902	8.14318e-07	8.34118e-06
MSMEG_0966	1039684	1040067	-	384		-0.0598655	6.51894	0.580228	0.672118
MSMEG_0967	1040090	1040470	-	381		-0.0967539	4.4631	0.580623	0.672235
MSMEG_0968	1040556	1042010	+	1455		-0.0244944	6.17621	0.813084	0.859748
MSMEG_0969	1042040	1043395	+	1356	hemL	-0.206835	9.02673	0.0371031	0.0715812
MSMEG_0970	1043446	1044054	+	609		-0.203516	6.30706	0.179707	0.264454
MSMEG_0971	1044054	1044707	+	654		-0.423486	7.61894	0.00108635	0.00357064
MSMEG_0972	1044704	1045489	+	786		-0.532641	4.91005	0.00162105	0.00498567
MSMEG_0973	1045489	1047138	+	1650		-1.03831	6.38907	1.5204e-08	3.10412e-07
MSMEG_0974	1047135	1048130	+	996	ccsB	-0.760279	6.5132	6.2996e-07	6.75344e-06
MSMEG_0975	1048209	1049537	+	1329		0.589796	8.28906	1.23598e-06	1.17921e-05
MSMEG_0976	1049555	1049719	-	165		0.82194	6.11379	1.40597e-05	9.10229e-05
MSMEG_0977	1049796	1050068	+	273		-0.207675	6.09134	0.113632	0.181253
MSMEG_0978	1050065	1051105	+	1041		0.0578115	7.33174	0.539678	0.636254
MSMEG_0979	1051203	1051451	+	249		1.30694	3.98229	4.70487e-07	5.31682e-06
MSMEG_0980	1051528	1053159	-	1632		1.19738	4.70248	1.16974e-07	1.64644e-06
MSMEG_0981	1053329	1053688	+	360		0.97962	1.94353	0.00602124	0.0152494
MSMEG_0982	1053805	1054854	+	1050		0.359328	3.32628	0.104274	0.169135
MSMEG_0983	1056913	1057566	-	654		0.608166	5.7778	4.08971e-05	0.000223207
MSMEG_0984	1054857	1056935	+	2079		0.602164	4.44492	0.00111961	0.00366385
MSMEG_0985	1057684	1059033	-	1350		0.0340206	7.98874	0.711045	0.780883
MSMEG_0986	1059121	1059849	-	729		-0.376703	7.14825	0.00246356	0.00714002
MSMEG_0987	1059955	1060326	+	372		-0.0484108	9.85522	0.620499	0.705938
MSMEG_0988	1060331	1061200	-	870	menA	0.0494037	10.9344	0.569067	0.662853
MSMEG_0989	1061291	1061536	+	246		0.369295	6.94472	0.0124789	0.0283297
MSMEG_0990	1061533	1062312	+	780	mtaP	0.420302	7.057	0.000603369	0.00216648
MSMEG_0991	1062309	1063349	+	1041		-0.113233	5.64929	0.445194	0.549217
MSMEG_0992	1063406	1064533	+	1128		-0.053158	4.31409	0.758017	0.816431
MSMEG_0993	1064543	1065556	-	1014		-0.0474439	4.20966	0.757453	0.81597
MSMEG_0994	1065553	1066230	-	678	resD	-0.355027	3.60459	0.190087	0.277003
MSMEG_0995	1066335	1066994	+	660		1.26814	1.53908	0.00697446	0.0173117
MSMEG_0998	1068322	1069431	+	1110		0.688103	1.81751	0.0746479	0.128369
MSMEG_0999	1069848	1071212	-	1365		0.441836	4.25426	0.0141289	0.03149
MSMEG_1000	1069356	1069922	+	567		1.53576	2.6449	3.0547e-05	0.000176212
MSMEG_1001	1071264	1072121	+	858		0.323265	6.98307	0.0301006	0.059978
MSMEG_1019	1087851	1089971	+	2121		0.00596341	1.64417	0.986294	0.990081
MSMEG_1030	1098227	1099726	+	1500		-1.0312	2.30381	0.00457769	0.0121167
MSMEG_1033	1100553	1101527	+	975		-0.238255	2.07779	0.485387	0.586065
MSMEG_1060	1127726	1128130	-	405		-0.355716	8.13596	0.00567982	0.0145324
MSMEG_1061	1128363	1128977	-	615		-0.0179414	6.88412	0.858861	0.894292
MSMEG_1062	1129017	1130057	-	1041		0.43102	5.3688	0.00900475	0.021624
MSMEG_1063	1130153	1130476	-	324		0.651631	4.44913	0.00379957	0.0103408
MSMEG_1064	1130758	1132014	+	1257		1.16073	10.5282	1.89453e-11	1.74355e-09
MSMEG_1065	1132030	1132308	+	279		0.969477	7.61233	2.71788e-08	5.04918e-07
MSMEG_1066	1132310	1132621	+	312		1.32987	7.69915	1.06612e-10	6.64329e-09
MSMEG_1067	1132639	1133010	-	372		1.65927	7.0603	1.76338e-12	3.19652e-10
MSMEG_1068	1133059	1134474	-	1416		1.09069	5.58136	5.62124e-08	9.13757e-07
MSMEG_1069	1134639	1136105	+	1467		0.261096	1.70625	0.434842	0.539226
MSMEG_1071	1136794	1137555	+	762		-0.192298	1.21631	0.708131	0.778059
MSMEG_1072	1137579	1138550	+	972	speB	-0.383403	2.27959	0.27439	0.371947
MSMEG_1073	1139384	1140298	-	915		-0.32095	6.18512	0.00936045	0.0223264
MSMEG_1074	1138540	1139403	+	864		-0.481805	5.47291	0.00247626	0.00717336
MSMEG_1075	1140401	1141330	-	930	menB	-0.79454	6.76513	2.58999e-08	4.88749e-07
MSMEG_1076	1141429	1141704	+	276		0.264273	8.4312	0.185896	0.271956
MSMEG_1077	1141706	1142155	-	450		-0.0121323	9.94841	0.917393	0.941149
MSMEG_1078	1142177	1142866	-	690		0.0445294	8.46369	0.732777	0.798155
MSMEG_1079	1143028	1143432	+	405		0.24586	3.90376	0.312197	0.412979
MSMEG_1080	1143429	1145873	+	2445		-0.644206	5.24607	0.00102025	0.00338499
MSMEG_1081	1145899	1146657	+	759		-1.38702	2.14668	0.0124484	0.0282711
MSMEG_1082	1146756	1147487	+	732		-1.71234	6.27814	5.57558e-10	2.25359e-08
MSMEG_1083	1147565	1147696	-	132		-1.19976	1.12734	0.0316906	0.0627726
MSMEG_1084	1147718	1149322	+	1605		-1.51528	1.89498	0.000972058	0.00325216
MSMEG_1086	1150289	1151224	+	936		-0.612406	1.41372	0.118742	0.187766
MSMEG_1088	1152901	1154301	+	1401	gatA	-0.712794	1.64237	0.0849316	0.142874
MSMEG_1089	1154316	1154507	+	192		-0.810496	1.56621	0.0655093	0.11519
MSMEG_1090	1154545	1155951	+	1407		-0.974691	4.99713	3.33008e-06	2.6811e-05
MSMEG_1091	1155953	1156411	+	459		-1.09813	2.19116	0.003172	0.00889589
MSMEG_1092	1156408	1157070	+	663		-0.941481	1.92506	0.0482085	0.0890071
MSMEG_1093	1157081	1157737	+	657		-1.94451	1.94186	0.00030964	0.00123869
MSMEG_1094	1157739	1159445	+	1707	ureC	-0.924793	2.4933	0.0202154	0.0429739
MSMEG_1095	1159442	1160059	+	618	ureG	-1.10759	1.42908	0.0753576	0.129277
MSMEG_1096	1160056	1160871	+	816		0.284058	1.01869	0.678674	0.754054
MSMEG_1097	1160901	1161584	+	684		-0.16091	9.17435	0.259981	0.356046
MSMEG_1098	1161655	1163274	-	1620		0.0373672	8.57103	0.784318	0.836624
MSMEG_1099	1163456	1163758	-	303		0.891054	1.59591	0.0961893	0.158426
MSMEG_1100	1163698	1164150	-	453		-0.198236	1.45481	0.705072	0.77589
MSMEG_1101	1164280	1165446	+	1167		-1.75657	5.69926	2.27042e-10	1.15099e-08
MSMEG_1102	1165456	1167066	+	1611		-0.26581	4.92144	0.0546069	0.0988377
MSMEG_1103	1167087	1168052	+	966		-0.312573	5.72626	0.0122269	0.0278315
MSMEG_1106	1169847	1170854	+	1008		0.285511	2.89243	0.314896	0.415738
MSMEG_1107	1170870	1171601	+	732		-0.0277874	2.91209	0.914079	0.938877
MSMEG_1108	1171579	1172457	+	879		-0.787112	8.29932	5.79721e-08	9.32229e-07
MSMEG_1109	1172457	1174100	+	1644		-0.139342	8.64578	0.107302	0.173247
MSMEG_1110	1174103	1174594	+	492		0.189709	6.27749	0.0780541	0.133101
MSMEG_1111	1174598	1175296	-	699		0.315446	5.56875	0.0216575	0.0454739
MSMEG_1112	1176487	1178451	-	1965		-0.222826	9.98323	0.0575225	0.103177
MSMEG_1113	1175363	1176490	+	1128		0.171698	6.32831	0.1505	0.227289
MSMEG_1114	1178579	1179403	-	825		0.614993	6.28605	3.319e-05	0.000188371
MSMEG_1115	1179533	1180222	+	690		-0.525231	6.35905	0.000103864	0.00049586
MSMEG_1116	1180363	1181715	-	1353		0.505881	4.39699	0.00195638	0.00587502
MSMEG_1117	1181811	1182530	+	720		0.389865	3.4185	0.0689761	0.120086
MSMEG_1118	1182618	1184153	+	1536		0.855412	4.05588	0.000100794	0.000482748
MSMEG_1119	1184153	1184869	+	717		0.205619	2.49136	0.415891	0.52069
MSMEG_1120	1184860	1185837	+	978		-0.348794	2.76532	0.271314	0.368445
MSMEG_1121	1185840	1186217	+	378		0.00589104	1.45158	0.987474	0.990694
MSMEG_1123	1186442	1187440	+	999		-0.245638	4.78753	0.108471	0.174663
MSMEG_1124	1187553	1187897	+	345		-0.135928	6.91166	0.517471	0.616635
MSMEG_1125	1187897	1188550	+	654		-0.340027	8.89044	0.184004	0.269452
MSMEG_1126	1188580	1188864	+	285		-0.667079	8.00347	0.0102712	0.0240479
MSMEG_1127	1188880	1189476	+	597		-0.600028	7.79681	0.042183	0.0794018
MSMEG_1128	1189652	1189771	-	120		1.4508	1.99493	0.00230569	0.00675294
MSMEG_1129	1189972	1191243	+	1272		-0.0868731	5.11392	0.688318	0.761798
MSMEG_1130	1191772	1192899	+	1128		-0.0484298	5.97778	0.729611	0.795867
MSMEG_1131	1192990	1193475	+	486		-0.17978	11.0867	0.199859	0.288225
MSMEG_1132	1193567	1194796	-	1230		-0.118457	10.4716	0.208176	0.297796
MSMEG_1133	1194836	1195825	+	990		-0.624625	8.24831	2.65678e-06	2.20734e-05
MSMEG_1134	1195912	1196799	+	888		-0.208956	9.89537	0.0408269	0.077273
MSMEG_1135	1197495	1197794	+	300		2.35702	2.6358	1.50119e-07	2.04558e-06
MSMEG_1136	1197841	1198365	+	525		-0.114197	5.75488	0.372156	0.476302
MSMEG_1137	1198367	1199806	-	1440		0.716462	4.91937	0.000113381	0.000534472
MSMEG_1138	1199825	1200961	-	1137		0.922741	1.97735	0.0216221	0.0454507
MSMEG_1139	1201113	1201682	+	570		0.138875	3.37988	0.547362	0.643412
MSMEG_1140	1201699	1202724	-	1026		-0.258523	4.20045	0.109552	0.176157
MSMEG_1141	1203291	1204160	+	870		0.63656	1.32563	0.128587	0.200418
MSMEG_1142	1204162	1205019	+	858		0.868654	1.28732	0.0596621	0.106157
MSMEG_1143	1205021	1206625	+	1605		1.20149	3.30443	9.59123e-05	0.000464573
MSMEG_1144	1206622	1207677	+	1056		-0.0755341	2.81891	0.758688	0.816859
MSMEG_1145	1207670	1208710	+	1041		0.0974294	2.33535	0.776098	0.830522
MSMEG_1146	1208707	1209828	+	1122		0.198763	2.23747	0.532596	0.629891
MSMEG_1147	1209825	1211105	+	1281		-0.640008	2.67097	0.0207049	0.0439207
MSMEG_1148	1211102	1212358	+	1257		-0.529492	2.54343	0.0461975	0.0857973
MSMEG_1149	1212385	1213071	+	687		-0.768508	2.32181	0.0143386	0.031886
MSMEG_1150	1213041	1213862	+	822		-0.306192	2.24996	0.33879	0.441534
MSMEG_1151	1214090	1214695	+	606		0.0584287	6.13147	0.59539	0.685192
MSMEG_1152	1214846	1216132	+	1287		-1.17413	4.6546	1.27367e-06	1.20938e-05
MSMEG_1153	1216141	1217541	+	1401		-1.0111	4.72581	4.23085e-06	3.25726e-05
MSMEG_1154	1217538	1218719	+	1182		-1.65591	4.7569	2.75292e-08	5.08271e-07
MSMEG_1155	1218716	1219522	+	807		-1.1437	2.96197	0.000285799	0.00115517
MSMEG_1156	1219519	1220406	+	888		-1.31583	3.45689	5.39604e-05	0.000285355
MSMEG_1157	1220407	1221180	+	774		-0.753647	3.41363	0.00945766	0.0225043
MSMEG_1158	1221223	1222650	+	1428		-1.04737	4.22399	1.22709e-05	8.10207e-05
MSMEG_1160	1223852	1224655	+	804		-0.60744	1.70586	0.0860737	0.144592
MSMEG_1162	1225516	1226862	+	1347		0.314251	1.23146	0.501603	0.600959
MSMEG_1165	1227792	1228283	-	492		0.320339	6.89971	0.00660795	0.0165323
MSMEG_1167	1228550	1229989	-	1440		0.116328	6.14475	0.334739	0.437398
MSMEG_1168	1230134	1230784	+	651		0.100002	5.57098	0.5369	0.633478
MSMEG_1169	1230896	1232140	+	1245		0.156647	6.14576	0.109826	0.176465
MSMEG_1170	1232200	1232415	+	216		1.17201	3.03121	0.000435004	0.00163557
MSMEG_1171	1232517	1232927	-	411		1.11371	3.03536	0.000153069	0.000683328
MSMEG_1172	1232924	1234000	-	1077	arsB	1.44691	4.47283	2.27983e-08	4.35718e-07
MSMEG_1173	1233997	1234368	-	372		1.3832	3.57157	1.36031e-05	8.83536e-05
MSMEG_1174	1234447	1234911	-	465		2.75628	3.81366	8.83149e-10	3.0788e-08
MSMEG_1176	1235405	1236928	+	1524		0.368073	6.36082	0.00116082	0.00376984
MSMEG_1177	1236938	1238374	-	1437		0.391903	4.42449	0.0297849	0.05953
MSMEG_1178	1238701	1239618	+	918		-0.0263358	6.25301	0.805826	0.854606
MSMEG_1179	1239680	1241338	+	1659	hutU	-0.308533	6.8199	0.00436795	0.0116593
MSMEG_1180	1241335	1242549	+	1215		-0.745671	6.05821	3.70481e-05	0.000205586
MSMEG_1181	1242546	1243877	+	1332	hutF	-0.39558	4.93817	0.0544602	0.0986915
MSMEG_1182	1243874	1245064	+	1191	hutI	-0.625706	4.63394	0.00229188	0.00672061
MSMEG_1183	1245061	1246605	+	1545	hutH	-0.874001	4.92236	0.000131354	0.000602578
MSMEG_1184	1246704	1247582	+	879		-1.2232	6.13463	4.86642e-10	2.05007e-08
MSMEG_1185	1247625	1248647	-	1023		0.259722	4.78755	0.084912	0.142874
MSMEG_1186	1248910	1250229	+	1320		0.585584	2.36431	0.118306	0.1873
MSMEG_1187	1250238	1251833	+	1596		0.759528	5.59164	2.99597e-05	0.00017353
MSMEG_1188	1251852	1253759	-	1908		-0.0592512	9.36002	0.509299	0.608352
MSMEG_1189	1253948	1255630	+	1683		-0.0443719	6.10024	0.659412	0.736621
MSMEG_1190	1255770	1257644	+	1875		0.725883	4.45912	0.00116959	0.00379421
MSMEG_1191	1257700	1257921	-	222		0.405491	2.29115	0.155795	0.234221
MSMEG_1193	1259580	1261274	+	1695		0.0848777	6.64825	0.479848	0.581652
MSMEG_1194	1261318	1261740	-	423		0.402109	3.5265	0.0480366	0.0887172
MSMEG_1195	1261917	1263128	+	1212		-0.637946	6.72849	2.10227e-05	0.000127608
MSMEG_1196	1263197	1265188	-	1992		-0.0176138	5.33175	0.894325	0.923025
MSMEG_1198	1265675	1266436	+	762		0.316954	3.76609	0.145486	0.221394
MSMEG_1199	1266507	1268882	-	2376		-0.33975	6.73043	0.00120932	0.00389562
MSMEG_1200	1269105	1270931	+	1827		-0.587576	2.88715	0.0450675	0.0839856
MSMEG_1201	1270939	1271619	-	681		0.497209	2.65613	0.0870855	0.146005
MSMEG_1203	1273412	1274296	-	885		0.145975	3.90558	0.482313	0.583607
MSMEG_1204	1272165	1273415	+	1251		0.629124	4.10616	0.00835181	0.0202515
MSMEG_1205	1274296	1275219	-	924		-0.838638	4.44441	0.00192015	0.00578364
MSMEG_1206	1275439	1275573	-	135		0.312077	1.96014	0.436904	0.540997
MSMEG_1207	1276157	1277335	+	1179		-1.75451	5.70158	2.42142e-10	1.2097e-08
MSMEG_1208	1277332	1278369	+	1038		-2.07403	4.91469	1.48856e-09	4.62631e-08
MSMEG_1209	1278387	1279841	+	1455		-0.0444135	4.41752	0.769802	0.825962
MSMEG_1210	1279842	1280711	-	870		-0.109136	4.5853	0.406473	0.511361
MSMEG_1211	1280838	1281929	+	1092		-0.763556	6.44174	1.82918e-07	2.41016e-06
MSMEG_1212	1282273	1282482	+	210		0.435534	1.89877	0.235619	0.329085
MSMEG_1213	1282629	1283942	+	1314		-0.13969	4.3594	0.357459	0.461441
MSMEG_1214	1283977	1284996	+	1020		0.142079	3.12781	0.579153	0.67128
MSMEG_1215	1285067	1285705	+	639		0.0903471	5.87061	0.396214	0.500785
MSMEG_1216	1285707	1287002	-	1296		0.0787121	4.98564	0.556373	0.651409
MSMEG_1217	1287035	1287748	-	714		0.0157423	2.28731	0.959677	0.972521
MSMEG_1218	1287741	1288457	-	717		0.198421	2.74105	0.476098	0.57863
MSMEG_1219	1288454	1289461	-	1008		-0.199603	3.16194	0.376561	0.480808
MSMEG_1220	1289458	1290333	-	876		-0.386256	3.76624	0.113287	0.180859
MSMEG_1221	1290581	1291009	+	429		0.640587	2.64163	0.0273509	0.0554453
MSMEG_1222	1291202	1292839	-	1638		-0.225914	5.07862	0.16233	0.242219
MSMEG_1223	1293051	1293362	-	312		0.455613	2.54428	0.131783	0.204601
MSMEG_1225	1294590	1295882	-	1293		-0.614216	7.05676	1.38412e-05	8.97051e-05
MSMEG_1226	1295995	1296870	+	876		-0.0894782	3.48835	0.642686	0.723884
MSMEG_1227	1297094	1297819	+	726		0.542259	2.05124	0.125282	0.196137
MSMEG_1228	1297882	1299234	+	1353		-0.608716	1.81035	0.0977859	0.160482
MSMEG_1229	1299255	1301174	+	1920	gyrB	-0.168483	1.747	0.654937	0.733309
MSMEG_1232	1302007	1303464	+	1458		-1.88383	2.34513	0.000804706	0.0027729
MSMEG_1235	1305154	1306650	+	1497		0.135664	5.69757	0.224595	0.316646
MSMEG_1236	1306698	1307345	-	648		0.0293985	6.10891	0.811543	0.858845
MSMEG_1237	1307514	1307831	+	318		0.0674272	4.1886	0.656676	0.734799
MSMEG_1238	1308315	1310015	+	1701		-0.341769	7.92316	0.00120547	0.00388531
MSMEG_1239	1310225	1311592	-	1368		-0.649829	1.59913	0.0669104	0.117275
MSMEG_1240	1311730	1313316	+	1587		-0.494647	3.25996	0.0453205	0.0843519
MSMEG_1241	1313313	1314251	+	939		-0.816521	2.35724	0.0268833	0.0546435
MSMEG_1242	1314552	1315712	+	1161	iscS	-0.396176	8.37838	0.00018295	0.000792474
MSMEG_1243	1315709	1316782	+	1074		-0.481837	8.35267	6.65971e-05	0.000340499
MSMEG_1244	1316779	1320237	+	3459		-1.40507	9.20426	1.34634e-11	1.3423e-09
MSMEG_1245	1320230	1321078	+	849		-1.09507	7.48851	3.67343e-10	1.61577e-08
MSMEG_1246	1321231	1322667	+	1437		-0.703713	7.01587	1.84818e-06	1.65013e-05
MSMEG_1247	1323156	1323980	+	825		-0.467852	5.89937	0.00205858	0.00613268
MSMEG_1248	1324238	1324906	+	669		0.51466	7.36637	6.52416e-05	0.000335288
MSMEG_1249	1325180	1326046	-	867		-0.163725	6.26924	0.101371	0.165232
MSMEG_1250	1326043	1326339	-	297		-0.301038	3.28049	0.176837	0.260937
MSMEG_1251	1326988	1327353	+	366		0.1933	4.29748	0.1964	0.284264
MSMEG_1252	1327732	1333908	+	6177		-0.328769	8.49169	0.00332328	0.00925076
MSMEG_1253	1334462	1337860	+	3399		-0.562468	5.6798	0.00017264	0.000755473
MSMEG_1254	1337844	1342847	+	5004		-0.632874	7.40581	1.90964e-06	1.69237e-05
MSMEG_1255	1343125	1345338	+	2214		-0.63954	6.65154	9.1228e-07	9.15647e-06
MSMEG_1256	1345348	1345767	+	420		-0.922011	3.96712	0.000158438	0.000704143
MSMEG_1260	1348648	1350015	-	1368		0.0400866	6.21371	0.686141	0.760284
MSMEG_1261	1350265	1351347	+	1083		0.216454	4.85762	0.12829	0.200059
MSMEG_1262	1351351	1351716	+	366		-0.0456904	4.19732	0.758469	0.816771
MSMEG_1263	1352309	1352833	-	525		-0.0569729	3.11906	0.823677	0.868695
MSMEG_1264	1353580	1353978	+	399		0.0226917	6.53093	0.814183	0.860502
MSMEG_1265	1354095	1355633	-	1539		0.602537	6.74427	3.16483e-05	0.000181168
MSMEG_1266	1355685	1356374	-	690		0.318667	3.31546	0.197876	0.286054
MSMEG_1268	1357886	1358554	+	669		0.333696	5.97417	0.0111753	0.025831
MSMEG_1269	1358568	1359566	-	999		0.0701102	6.65677	0.525012	0.623004
MSMEG_1270	1359598	1359891	-	294		0.119004	4.80136	0.473692	0.576996
MSMEG_1271	1360010	1360372	-	363		0.570919	3.17032	0.0401499	0.0762465
MSMEG_1272	1360369	1361847	-	1479		0.492476	6.21608	0.00078172	0.00270304
MSMEG_1273	1362036	1362377	-	342		0.585015	2.6961	0.0339066	0.0665233
MSMEG_1274	1362437	1363564	-	1128		0.197684	2.46403	0.466993	0.570811
MSMEG_1275	1363745	1364824	-	1080		0.759791	3.02785	0.0223166	0.0465799
MSMEG_1276	1364892	1365188	+	297		0.779605	1.86169	0.0366546	0.0709146
MSMEG_1277	1365336	1365533	+	198		0.627136	1.9254	0.317692	0.418597
MSMEG_1278	1365530	1365922	+	393		1.41531	3.96695	8.07887e-06	5.71926e-05
MSMEG_1279	1365999	1367429	+	1431		0.17049	6.63702	0.0885557	0.14791
MSMEG_1280	1367426	1368148	+	723		-0.276612	5.45301	0.0665658	0.116739
MSMEG_1281	1368135	1371380	+	3246		0.0258834	6.58771	0.803533	0.85256
MSMEG_1282	1371377	1372546	+	1170		-0.185684	3.31843	0.406876	0.51176
MSMEG_1283	1372567	1372821	+	255		0.803139	3.63152	0.000766464	0.0026626
MSMEG_1284	1372821	1373210	+	390		0.291005	5.19919	0.0494198	0.090907
MSMEG_1285	1373229	1375634	-	2406		-0.313339	7.45633	0.00244164	0.00708679
MSMEG_1286	1375656	1377416	-	1761		0.050325	4.87149	0.700616	0.772977
MSMEG_1287	1377413	1377850	-	438		-0.0269893	4.75587	0.876255	0.908608
MSMEG_1288	1378017	1379666	+	1650		0.241057	4.39745	0.115346	0.183608
MSMEG_1289	1379677	1380480	-	804		0.474556	2.91035	0.10779	0.173709
MSMEG_1290	1380557	1382425	+	1869	ilvD	0.470344	1.77954	0.26874	0.365448
MSMEG_1291	1382428	1385109	-	2682		-0.222928	4.91904	0.107557	0.173566
MSMEG_1292	1385106	1385990	-	885		-0.284839	3.58137	0.127647	0.199265
MSMEG_1293	1386036	1387940	+	1905		-0.161482	4.57897	0.281755	0.38015
MSMEG_1294	1387942	1388448	+	507		0.883033	1.63415	0.0247091	0.0508415
MSMEG_1295	1388445	1388762	+	318		-0.147317	2.30446	0.622494	0.707535
MSMEG_1296	1388764	1389663	+	900		-0.221289	5.3339	0.159327	0.238631
MSMEG_1297	1389680	1391038	+	1359		-0.144275	4.86107	0.404424	0.509184
MSMEG_1298	1391035	1392369	+	1335		-1.22666	3.67161	7.51498e-05	0.000378088
MSMEG_1299	1392514	1393572	+	1059		-0.323167	3.87071	0.0760331	0.130212
MSMEG_1300	1393703	1394095	+	393		0.543723	1.38953	0.201769	0.290559
MSMEG_1301	1394284	1394544	+	261		0.609217	3.34539	0.00440997	0.011756
MSMEG_1302	1394787	1394954	+	168		0.336425	2.63833	0.259635	0.355979
MSMEG_1303	1395326	1396144	-	819		0.669241	5.71571	3.97176e-05	0.000217897
MSMEG_1304	1396275	1397318	+	1044		1.0401	3.49406	0.000197989	0.000844172
MSMEG_1305	1397328	1397936	-	609		0.772477	4.35518	9.22345e-05	0.000449305
MSMEG_1311	1404005	1405996	-	1992		-0.584266	6.54555	3.20437e-05	0.000183081
MSMEG_1312	1406153	1406749	+	597		-0.187156	4.96582	0.243352	0.338149
MSMEG_1313	1406859	1409201	+	2343		0.465105	7.44484	8.07602e-05	0.000402311
MSMEG_1314	1410157	1410906	-	750		0.609556	5.33201	9.27796e-05	0.000451593
MSMEG_1315	1409246	1410160	+	915		0.321235	6.59937	0.0627481	0.110954
MSMEG_1316	1411176	1412792	-	1617	prfC	0.454602	8.70809	5.5469e-05	0.000291578
MSMEG_1317	1413062	1413751	-	690		0.417555	5.28079	0.00712098	0.0176169
MSMEG_1318	1413803	1414714	-	912		-1.6429	4.40504	2.04499e-07	2.64787e-06
MSMEG_1319	1414728	1415882	-	1155		-2.23344	4.51367	3.02426e-08	5.49883e-07
MSMEG_1320	1415879	1417180	-	1302		-2.58407	5.0636	1.69237e-09	5.13895e-08
MSMEG_1321	1417321	1417941	+	621		0.222836	1.42921	0.62549	0.709818
MSMEG_1322	1418115	1419377	+	1263		0.566366	8.91617	2.1001e-06	1.83131e-05
MSMEG_1323	1419591	1419878	+	288		0.10271	2.94925	0.735001	0.799559
MSMEG_1324	1419914	1420030	-	117		0.278413	1.12583	0.556587	0.651439
MSMEG_1325	1420424	1422088	-	1665	recD	-0.535871	3.80474	0.0267454	0.0543816
MSMEG_1326	1420278	1420427	+	150		-0.175649	1.68761	0.676976	0.752726
MSMEG_1327	1422085	1425336	-	3252	recB	-1.16646	6.01941	1.28041e-08	2.71838e-07
MSMEG_1328	1425333	1428596	-	3264	recC	-0.051724	7.46248	0.622872	0.707562
MSMEG_1329	1428614	1429858	-	1245		-0.841225	4.62862	2.38785e-05	0.000142841
MSMEG_1330	1429855	1430313	-	459		-0.0603351	4.68174	0.658615	0.736005
MSMEG_1331	1430426	1431133	-	708		-0.226539	4.98845	0.128127	0.199857
MSMEG_1332	1431151	1432008	-	858		0.282844	4.27436	0.0712982	0.123553
MSMEG_1333	1432067	1433059	-	993		0.247068	4.03677	0.139385	0.213905
MSMEG_1334	1433302	1434039	-	738		-0.848544	6.58746	8.82559e-08	1.29082e-06
MSMEG_1335	1434167	1434628	+	462		0.617623	6.9478	0.000145107	0.000654497
MSMEG_1336	1434628	1435863	+	1236		-0.115496	12.0555	0.156859	0.235644
MSMEG_1337	1435983	1436055	+	73	tRNA-Thr	-0.0430091	4.38412	0.859508	0.894809
MSMEG_1338	1436094	1436167	+	74	tRNA-Met	0.315255	5.10486	0.13453	0.207786
MSMEG_1339	1436204	1436371	+	168	rpmG	-0.0495686	8.18148	0.725825	0.792514
MSMEG_1340	1436382	1436858	+	477		0.141941	9.41902	0.0948934	0.156594
MSMEG_1341	1436845	1437273	+	429		0.0350072	8.52288	0.668293	0.74471
MSMEG_1342	1437283	1437792	+	510		0.121556	8.87457	0.199594	0.287982
MSMEG_1343	1437965	1438037	+	73	tRNA-Trp	1.07523	4.57747	2.12948e-05	0.000129064
MSMEG_1344	1438122	1438556	+	435		0.272143	8.60068	0.0244522	0.0503521
MSMEG_1345	1438583	1439425	+	843		-0.150679	9.38242	0.100733	0.164326
MSMEG_1346	1439493	1439921	+	429	rplK	-0.217669	10.0897	0.116201	0.184773
MSMEG_1347	1439987	1440694	+	708	rplA	-0.484337	10.9368	4.21175e-05	0.00022842
MSMEG_1348	1440768	1441997	-	1230		0.380398	4.02469	0.102094	0.165969
MSMEG_1349	1442005	1442700	-	696		-0.798767	6.72283	9.78552e-08	1.40376e-06
MSMEG_1350	1442825	1443685	-	861		-0.943539	8.4088	5.2329e-09	1.27249e-07
MSMEG_1351	1443878	1444750	-	873		-0.269236	4.72124	0.101993	0.165921
MSMEG_1352	1444930	1445847	-	918		-0.21386	6.39223	0.094745	0.156392
MSMEG_1353	1445847	1447268	-	1422		-0.330081	7.94079	0.00218329	0.0064369
MSMEG_1355	1448423	1449022	+	600		-0.0392948	3.67159	0.841214	0.88156
MSMEG_1356	1449027	1449638	-	612		-0.541373	5.38239	0.000110225	0.00052124
MSMEG_1357	1449643	1450170	-	528		-0.00756632	3.95591	0.967771	0.978567
MSMEG_1358	1451188	1451748	-	561		0.184384	4.73772	0.276802	0.374791
MSMEG_1359	1450233	1451195	+	963		0.597961	3.80594	0.00677987	0.0169129
MSMEG_1360	1451809	1452558	+	750		-0.161921	5.41607	0.252952	0.348815
MSMEG_1361	1452576	1456718	+	4143		-0.436099	6.32614	0.00343915	0.00949489
MSMEG_1362	1456715	1457314	+	600		-1.50235	1.93702	0.000684211	0.00242043
MSMEG_1363	1457319	1458224	+	906		-0.663108	3.53554	0.00838751	0.0203299
MSMEG_1364	1458668	1459195	+	528		-0.129428	11.6476	0.126231	0.197209
MSMEG_1365	1459265	1459657	+	393	rplL	-0.11676	9.93158	0.174367	0.257928
MSMEG_1366	1459848	1460930	+	1083		-0.458976	8.00343	0.00020667	0.00087433
MSMEG_1367	1461630	1465139	+	3510	rpoB	-0.715637	12.7911	6.93363e-08	1.06679e-06
MSMEG_1368	1465203	1469156	+	3954	rpoC	-1.27303	12.2651	1.30862e-10	7.67464e-09
MSMEG_1369	1469221	1470270	-	1050		0.595153	5.24392	0.00132402	0.00421067
MSMEG_1370	1470431	1471456	+	1026		1.82696	1.31619	0.0121201	0.0276411
MSMEG_1371	1471453	1472454	+	1002		2.38424	1.39486	0.000238627	0.000989922
MSMEG_1372	1472465	1473223	+	759		1.27427	1.14354	0.0120314	0.0274806
MSMEG_1373	1473220	1474338	+	1119		1.86395	1.74004	0.000132318	0.000605606
MSMEG_1374	1474328	1475374	+	1047		1.00489	3.10308	0.0014729	0.00461304
MSMEG_1375	1475387	1476229	-	843		0.930153	3.06126	0.00170958	0.00522838
MSMEG_1376	1476315	1477562	+	1248		0.216201	2.98904	0.443094	0.546964
MSMEG_1377	1477559	1478347	+	789		1.07622	2.6126	0.00331056	0.00922821
MSMEG_1378	1478344	1479261	+	918		0.750329	2.488	0.0865617	0.145249
MSMEG_1379	1479288	1480475	+	1188		0.539155	5.05057	0.00129203	0.00411769
MSMEG_1380	1480902	1481606	-	705		-0.417813	4.25958	0.0204063	0.043349
MSMEG_1381	1481785	1482201	+	417		0.788048	3.2032	0.00486052	0.012719
MSMEG_1382	1482198	1485101	+	2904		1.07461	6.73823	4.3942e-09	1.13793e-07
MSMEG_1383	1485148	1485900	+	753		0.0221732	8.41542	0.783667	0.836228
MSMEG_1384	1487074	1487475	-	402		0.519348	2.59802	0.0494524	0.0909388
MSMEG_1385	1485994	1487205	+	1212		0.509033	6.64404	0.000139375	0.000631142
MSMEG_1386	1487534	1488700	+	1167		0.90917	3.3452	0.00536762	0.013858
MSMEG_1387	1488754	1490409	+	1656		-0.54583	8.71215	4.13209e-05	0.000224711
MSMEG_1388	1490456	1491394	+	939		-0.40893	5.83644	0.00627208	0.0157844
MSMEG_1389	1491401	1492138	+	738		-0.510845	4.77175	0.00321968	0.00899584
MSMEG_1390	1492135	1492899	+	765		-0.682344	3.26722	0.00703888	0.0174309
MSMEG_1391	1492993	1493892	-	900		-0.0001765	2.84541	0.999397	0.999568
MSMEG_1392	1494011	1495168	+	1158		-0.75941	6.51158	1.02712e-07	1.46538e-06
MSMEG_1393	1495173	1495583	-	411		-0.336304	6.76085	0.00117488	0.00380928
MSMEG_1394	1495614	1495991	-	378		-0.213281	6.29712	0.0482549	0.0890654
MSMEG_1395	1496172	1496753	+	582		-0.13924	5.86743	0.259855	0.355992
MSMEG_1396	1496756	1497277	+	522		0.272322	5.50906	0.0454211	0.0845129
MSMEG_1397	1497443	1498018	+	576		-0.193118	7.3611	0.0662067	0.116211
MSMEG_1398	1498302	1498676	+	375	rpsL	0.299631	8.83067	0.0244832	0.0503986
MSMEG_1399	1498676	1499146	+	471	rpsG	-0.243428	10.5669	0.00792071	0.019387
MSMEG_1401	1501413	1502603	+	1191	tuf	-0.878458	12.1982	2.03146e-08	3.93276e-07
MSMEG_1402	1502841	1503758	+	918		-0.766326	7.7308	3.20238e-07	3.87786e-06
MSMEG_1403	1503848	1504765	+	918		-0.492776	8.73924	3.79348e-05	0.000209922
MSMEG_1406	1507065	1507916	+	852		2.64567	0.901005	0.00585576	0.0148997
MSMEG_1409	1510936	1512213	+	1278	arcA	0.189541	2.64623	0.459389	0.563243
MSMEG_1410	1512243	1513094	+	852		0.0696405	5.38151	0.562977	0.657246
MSMEG_1411	1513135	1514016	-	882		0.844468	4.75486	3.05371e-05	0.000176212
MSMEG_1412	1514075	1515580	-	1506		-0.0616905	6.01099	0.708019	0.778059
MSMEG_1413	1515608	1516876	-	1269	rocD	-0.232912	7.03033	0.0951096	0.156907
MSMEG_1414	1516873	1517760	-	888		0.351249	7.12126	0.0076598	0.0188176
MSMEG_1415	1517874	1518320	+	447		-0.45783	2.20678	0.3181	0.418951
MSMEG_1416	1518390	1519577	+	1188		-0.0826848	7.20292	0.360433	0.464479
MSMEG_1417	1519642	1520925	-	1284		-0.117339	6.27273	0.37054	0.474945
MSMEG_1418	1520922	1521446	-	525		-0.0373423	3.32862	0.861287	0.896275
MSMEG_1419	1521559	1522269	+	711		-0.992761	5.47376	2.67626e-07	3.32835e-06
MSMEG_1420	1522270	1522872	-	603		-0.569031	4.75623	0.00148186	0.00463459
MSMEG_1421	1522905	1523063	+	159		0.0350163	1.91425	0.911316	0.937147
MSMEG_1422	1523066	1523374	+	309		-0.0619708	7.68912	0.49476	0.594667
MSMEG_1423	1523371	1524549	+	1179		-0.241417	8.72881	0.0222881	0.0465365
MSMEG_1424	1524546	1525745	+	1200		-0.575766	7.97218	0.000370444	0.00144083
MSMEG_1425	1525942	1526610	+	669		-0.321451	6.31516	0.050238	0.0920723
MSMEG_1426	1526607	1528019	+	1413		-0.296512	6.02373	0.0310755	0.0616979
MSMEG_1427	1529431	1531005	-	1575		0.392412	3.29397	0.0924679	0.153268
MSMEG_1428	1528038	1529444	+	1407		0.351582	4.89046	0.0362205	0.0702987
MSMEG_1429	1531695	1532945	-	1251		-0.158701	4.57007	0.283339	0.38203
MSMEG_1430	1531094	1531729	+	636		-0.464799	4.29142	0.0163722	0.035875
MSMEG_1431	1533049	1534344	-	1296		0.0391278	4.6556	0.791754	0.842753
MSMEG_1432	1534440	1536026	+	1587		-0.424655	4.69902	0.0107326	0.0249719
MSMEG_1433	1536329	1537144	-	816		0.0413286	6.91029	0.73222	0.79784
MSMEG_1434	1536028	1536393	+	366		-0.739788	3.60997	0.00352493	0.00969922
MSMEG_1435	1537276	1537581	+	306	rpsJ	-0.0857989	9.99226	0.29444	0.394188
MSMEG_1436	1537596	1538249	+	654	rplC	-0.48523	10.5188	6.65035e-05	0.000340312
MSMEG_1437	1538249	1538896	+	648	rplD	-0.511111	10.1894	5.35919e-05	0.000283705
MSMEG_1438	1538896	1539198	+	303	rplW	-0.446645	9.51186	0.000132132	0.000605215
MSMEG_1439	1539223	1540059	+	837	rplB	-0.638302	10.7916	4.1873e-06	3.24042e-05
MSMEG_1440	1540081	1540362	+	282	rpsS	-0.723932	9.58464	5.22371e-07	5.76536e-06
MSMEG_1441	1540359	1540820	+	462		-1.21107	9.63969	6.16239e-10	2.40303e-08
MSMEG_1442	1540820	1541647	+	828	rpsC	-1.35703	9.97823	2.45358e-10	1.213e-08
MSMEG_1443	1541650	1542066	+	417	rplP	-1.25159	9.80772	5.14808e-10	2.1386e-08
MSMEG_1444	1542066	1542299	+	234	rpmC	-1.20826	8.14148	2.02784e-10	1.06801e-08
MSMEG_1445	1542299	1542595	+	297		-0.917168	9.18065	4.71955e-07	5.31682e-06
MSMEG_1446	1542699	1543220	+	522		-0.848423	5.5512	2.32455e-05	0.000139509
MSMEG_1447	1543239	1543640	-	402		-1.05229	4.5323	0.000125581	0.000580095
MSMEG_1448	1543640	1545139	-	1500		-0.871499	6.41389	1.67586e-07	2.23274e-06
MSMEG_1451	1546230	1548581	+	2352		-0.0353084	6.51567	0.722732	0.790368
MSMEG_1452	1548624	1549514	+	891		-0.555669	3.68046	0.0140102	0.0312488
MSMEG_1453	1549538	1551166	-	1629		-0.0239561	3.57352	0.915376	0.939725
MSMEG_1455	1551538	1552914	+	1377		0.0924966	3.50529	0.649942	0.730069
MSMEG_1456	1552915	1554600	-	1686		-0.472046	3.7977	0.0238133	0.0492569
MSMEG_1458	1555365	1556084	+	720		-0.30493	1.99586	0.371625	0.475826
MSMEG_1460	1556477	1557703	+	1227		-1.44975	1.46235	0.00334119	0.00928332
MSMEG_1463	1559507	1561111	+	1605		-0.307561	1.76598	0.439968	0.543889
MSMEG_1465	1561939	1562307	+	369	rplN	-0.281353	8.36399	0.00991842	0.0233959
MSMEG_1466	1562308	1562625	+	318	rplX	-0.149193	9.81959	0.111633	0.178741
MSMEG_1467	1562625	1563188	+	564		-0.380972	10.1295	0.00183204	0.00555118
MSMEG_1468	1563192	1563377	+	186	rpsN	-0.661617	8.74491	0.00224686	0.00660277
MSMEG_1469	1563476	1563874	+	399	rpsH	-0.395329	10.301	0.00161535	0.00497324
MSMEG_1470	1563889	1564428	+	540		-0.845813	10.3417	5.18267e-07	5.73353e-06
MSMEG_1471	1564456	1564839	+	384	rplR	-0.863339	10.1574	5.89674e-08	9.43846e-07
MSMEG_1472	1564865	1565509	+	645	rpsE	-1.09298	9.5234	1.19693e-07	1.68076e-06
MSMEG_1473	1565512	1565697	+	186	rpmD	-1.3082	7.99989	2.2338e-10	1.15099e-08
MSMEG_1474	1565694	1566137	+	444	rplO	-0.797329	9.3239	1.84479e-07	2.42007e-06
MSMEG_1475	1566207	1567187	-	981		0.138629	6.36093	0.27752	0.375438
MSMEG_1476	1567306	1569090	+	1785	sppA	-0.475419	7.8958	1.78158e-05	0.000110669
MSMEG_1477	1569316	1570743	+	1428		-1.47762	8.68073	2.55005e-10	1.23606e-08
MSMEG_1478	1570776	1571426	+	651		-0.126983	5.48294	0.324454	0.426006
MSMEG_1479	1571431	1572342	-	912		-0.768034	6.20245	1.03817e-06	1.02481e-05
MSMEG_1480	1572351	1573247	-	897		-0.789125	4.93019	4.12024e-05	0.00022427
MSMEG_1481	1573257	1574171	-	915		-1.0715	5.3956	1.73198e-05	0.000108149
MSMEG_1482	1574178	1575092	-	915		-1.35096	5.61433	2.74847e-08	5.08271e-07
MSMEG_1483	1575442	1576767	+	1326		-0.102282	9.65731	0.225052	0.31714
MSMEG_1484	1576764	1577309	+	546		-0.238726	8.19654	0.0286922	0.0577539
MSMEG_1485	1577329	1578126	+	798	map	-0.272175	8.89222	0.012788	0.0289218
MSMEG_1486	1578235	1578777	+	543		0.824158	4.80803	0.000241076	0.000997717
MSMEG_1487	1578774	1579505	+	732		0.490869	3.9633	0.0403526	0.0766072
MSMEG_1488	1579678	1581408	+	1731		1.42946	2.89934	8.90786e-05	0.00043535
MSMEG_1489	1581389	1582069	+	681		-0.224646	1.60346	0.58851	0.679365
MSMEG_1490	1582078	1583100	+	1023		0.24611	2.15483	0.47693	0.579288
MSMEG_1491	1583124	1584137	+	1014		1.31948	2.07826	0.0010071	0.00335437
MSMEG_1492	1584173	1584694	+	522		0.215732	4.1293	0.299702	0.399648
MSMEG_1493	1584746	1585987	-	1242		0.0070967	3.5264	0.975611	0.983171
MSMEG_1494	1585984	1586646	-	663		0.367696	2.04968	0.253895	0.349712
MSMEG_1495	1586745	1587569	+	825		1.84081	2.74717	1.14714e-05	7.70166e-05
MSMEG_1496	1587649	1588521	-	873	mmsB	0.923849	5.48967	1.41367e-06	1.31928e-05
MSMEG_1497	1588538	1589725	-	1188		0.868082	5.95025	1.53779e-05	9.7551e-05
MSMEG_1498	1589732	1591252	-	1521	mmsA	0.629761	6.70261	5.77849e-05	0.000301105
MSMEG_1499	1591424	1592929	+	1506		0.668064	3.4737	0.0140106	0.0312488
MSMEG_1500	1592926	1593525	+	600		0.71594	2.42485	0.0419383	0.0790904
MSMEG_1501	1593619	1594473	+	855		1.12793	6.22239	2.50205e-09	7.12726e-08
MSMEG_1502	1594527	1595402	+	876		1.23987	5.82845	5.68766e-09	1.36519e-07
MSMEG_1503	1595399	1596112	+	714		0.948082	4.78317	6.96017e-05	0.000352248
MSMEG_1504	1596109	1596867	+	759		0.54554	4.10041	0.0073245	0.0180532
MSMEG_1505	1596886	1597764	-	879		0.36923	5.15018	0.0160951	0.0353454
MSMEG_1506	1597761	1598429	-	669		-0.098481	4.2147	0.640209	0.722318
MSMEG_1507	1598476	1599585	+	1110		0.490169	1.6341	0.147697	0.224096
MSMEG_1508	1599585	1601009	+	1425		1.32266	4.58948	4.31454e-07	4.97294e-06
MSMEG_1509	1601016	1601612	-	597		1.31131	4.44145	2.78558e-07	3.44997e-06
MSMEG_1510	1602360	1602965	-	606		-0.366349	6.66298	0.00252287	0.00728369
MSMEG_1511	1601665	1602363	+	699		0.52493	5.58555	0.000309776	0.00123869
MSMEG_1512	1602962	1603957	-	996	rfbB	-0.397652	8.42169	0.00092425	0.00312365
MSMEG_1513	1603984	1604835	-	852		-0.187885	7.62133	0.0558705	0.100759
MSMEG_1514	1604864	1605760	-	897		0.390348	7.18108	0.000903473	0.00306282
MSMEG_1515	1605862	1607334	-	1473		-0.171422	9.23769	0.0429895	0.0807167
MSMEG_1516	1607344	1609002	-	1659		-0.273102	9.11804	0.00428469	0.0114731
MSMEG_1517	1609139	1610719	-	1581		0.0973889	6.72648	0.266424	0.363207
MSMEG_1518	1610744	1611241	-	498		-0.167247	4.91486	0.250614	0.34639
MSMEG_1519	1611597	1611818	+	222	infA	-0.343279	9.78398	0.0176234	0.0381414
MSMEG_1520	1611901	1612014	+	114	rpmJ	0.0858177	6.99148	0.355852	0.459863
MSMEG_1521	1612201	1612575	+	375	rpsM	0.088809	9.80981	0.336156	0.438759
MSMEG_1522	1612581	1612997	+	417	rpsK	-0.610251	9.87358	0.000199851	0.00085029
MSMEG_1523	1613023	1613628	+	606	rpsD	-0.399348	10.4224	0.000278422	0.0011307
MSMEG_1524	1613721	1614773	+	1053	rpoA	-0.697356	11.153	6.16208e-06	4.52289e-05
MSMEG_1525	1614848	1615447	+	600		-0.792669	10.1013	4.4623e-07	5.11369e-06
MSMEG_1526	1616339	1617031	-	693		0.141979	7.81208	0.124895	0.195632
MSMEG_1527	1615467	1616342	+	876	truA	0.0523639	7.03901	0.680716	0.756042
MSMEG_1528	1617095	1617769	-	675		0.155716	7.43527	0.0936868	0.154945
MSMEG_1529	1617806	1618441	-	636		-0.106843	7.9135	0.284162	0.382937
MSMEG_1530	1618493	1619572	-	1080		1.24937	7.43077	1.90273e-08	3.70754e-07
MSMEG_1531	1619643	1620203	+	561		0.299259	4.064	0.147711	0.224096
MSMEG_1532	1620225	1620545	-	321		1.0736	2.83888	0.00224728	0.00660277
MSMEG_1533	1622024	1623352	-	1329		0.346668	1.68159	0.529834	0.62769
MSMEG_1534	1620683	1622059	+	1377		0.594484	2.71379	0.151343	0.228447
MSMEG_1535	1623349	1624662	-	1314		0.312884	0.918348	0.648867	0.729472
MSMEG_1536	1624781	1628416	+	3636		0.652412	2.94384	0.030919	0.0614476
MSMEG_1537	1628401	1629507	+	1107		-1.25329	2.6707	0.00182734	0.00554189
MSMEG_1538	1629580	1629891	+	312		-1.54424	3.64246	1.21882e-05	8.06623e-05
MSMEG_1539	1629917	1630213	+	297		-2.1502	4.22706	6.74004e-10	2.53578e-08
MSMEG_1540	1630283	1631665	-	1383		-2.08677	9.91463	5.34434e-15	3.55221e-12
MSMEG_1542	1631951	1633222	+	1272		-0.228753	6.49136	0.0363527	0.0704444
MSMEG_1543	1633314	1634858	+	1545		0.192231	6.58782	0.235453	0.328931
MSMEG_1544	1635013	1635411	+	399		0.503934	3.25032	0.062023	0.109867
MSMEG_1545	1635427	1636125	-	699		0.350288	3.10098	0.187469	0.273979
MSMEG_1546	1636280	1636708	+	429		-0.668474	4.92331	0.0124903	0.0283448
MSMEG_1547	1636718	1638430	+	1713		-0.585442	6.5382	0.000510753	0.00186985
MSMEG_1548	1638427	1639029	+	603		-0.298708	5.64401	0.0672952	0.11788
MSMEG_1550	1640922	1641263	+	342		-0.119538	1.41626	0.837955	0.879493
MSMEG_1551	1641323	1641517	-	195		-0.241316	1.78638	0.623372	0.707861
MSMEG_1552	1641497	1642909	+	1413	eat	-0.360331	7.03161	0.000769213	0.00266595
MSMEG_1553	1642906	1644321	+	1416	eutB	-0.0698445	6.62295	0.46731	0.571082
MSMEG_1554	1644318	1645094	+	777	eutC	-0.267777	4.63956	0.110909	0.177823
MSMEG_1556	1646296	1646739	+	444	rplM	0.104721	10.8289	0.291703	0.391248
MSMEG_1557	1646736	1647188	+	453	rpsI	-0.321526	9.96485	0.00173486	0.00529217
MSMEG_1558	1647548	1648012	+	465		-0.712627	7.28542	1.48767e-05	9.51788e-05
MSMEG_1559	1648164	1649525	+	1362	glmM	-0.622468	7.54424	1.23225e-06	1.17753e-05
MSMEG_1560	1649573	1649881	+	309		0.257691	4.67602	0.1021	0.165969
MSMEG_1561	1651286	1652176	-	891		0.289202	6.10058	0.0223664	0.0466512
MSMEG_1563	1652167	1652964	+	798		-0.115862	1.71807	0.734018	0.798926
MSMEG_1564	1652977	1654452	-	1476		0.0885609	2.57744	0.808725	0.856854
MSMEG_1565	1654695	1655318	+	624		-0.27161	5.63594	0.0440568	0.0823038
MSMEG_1566	1655346	1656389	-	1044		-1.10131	6.4739	7.27688e-09	1.66146e-07
MSMEG_1567	1656437	1657288	-	852		-0.724332	6.10391	0.000131802	0.00060417
MSMEG_1568	1657467	1659353	+	1887	glmS	-0.389465	8.65898	0.000110892	0.000523979
MSMEG_1570	1659357	1660295	+	939		-0.255093	5.27749	0.0773932	0.132314
MSMEG_1571	1660346	1661329	-	984		0.939291	2.14163	0.0288973	0.0580079
MSMEG_1572	1661357	1662760	+	1404		0.909051	1.9936	0.00994274	0.0234255
MSMEG_1573	1662840	1664252	+	1413		0.416243	5.79169	0.00160153	0.0049437
MSMEG_1574	1664273	1665652	+	1380		-0.576118	6.43007	0.000121968	0.000567352
MSMEG_1575	1665708	1666877	+	1170	alr	0.049553	7.60738	0.642665	0.723884
MSMEG_1576	1666901	1667959	+	1059		-0.186287	6.21423	0.134008	0.207248
MSMEG_1577	1667952	1668419	+	468		-0.559242	5.70216	0.00233367	0.00681307
MSMEG_1578	1668416	1669060	+	645		-1.0019	4.91819	6.06186e-06	4.46028e-05
MSMEG_1579	1669057	1669533	+	477	rimI	-1.04161	5.5081	8.28593e-07	8.47289e-06
MSMEG_1580	1669530	1670552	+	1023		-0.94223	5.67675	1.70221e-07	2.25779e-06
MSMEG_1581	1670549	1670998	+	450		-0.774885	4.21206	0.000324897	0.00129053
MSMEG_1582	1671178	1671480	+	303	groS	0.461694	10.0525	0.00285473	0.00810489
MSMEG_1583	1671564	1673186	+	1623	groL	0.0608355	11.4456	0.577018	0.669644
MSMEG_1584	1673236	1673706	+	471		0.562677	3.92727	0.0148919	0.032945
MSMEG_1585	1673703	1674266	+	564		0.436281	3.61677	0.075646	0.129697
MSMEG_1586	1674284	1675408	-	1125		0.398563	2.76021	0.16085	0.240494
MSMEG_1587	1675840	1676820	-	981		1.41124	1.20301	0.0215002	0.0452707
MSMEG_1589	1676817	1677860	-	1044		0.687987	2.24933	0.0419767	0.079113
MSMEG_1590	1677871	1678182	+	312		1.04044	2.24637	0.00248136	0.00718465
MSMEG_1592	1680305	1681108	+	804		0.0122275	4.74746	0.941263	0.959859
MSMEG_1593	1681937	1682101	-	165		0.643167	2.90118	0.0237336	0.0491432
MSMEG_1594	1681151	1681948	+	798		0.372398	5.14142	0.00738681	0.0181918
MSMEG_1595	1682146	1682877	-	732		0.762742	3.17563	0.00217055	0.00640565
MSMEG_1596	1682974	1683543	+	570		-0.505543	4.85432	0.00139195	0.00439352
MSMEG_1597	1683664	1683954	-	291		-1.31908	7.30778	2.86765e-08	5.27823e-07
MSMEG_1598	1684388	1685194	+	807		0.155957	3.82105	0.384122	0.488481
MSMEG_1599	1685284	1685862	+	579		-0.179301	7.57963	0.0873936	0.146398
MSMEG_1600	1685855	1687054	+	1200		0.107035	9.08538	0.206758	0.296246
MSMEG_1601	1687085	1687495	-	411		0.341945	9.01176	0.000954181	0.00320489
MSMEG_1602	1687637	1689178	+	1542	guaB	-0.106436	9.82962	0.169906	0.251953
MSMEG_1603	1689207	1690334	+	1128		-0.291606	8.79785	0.0027042	0.0077178
MSMEG_1604	1690403	1692139	+	1737		-0.737352	8.21076	1.90135e-07	2.48338e-06
MSMEG_1605	1692222	1692881	+	660	phoU	0.706249	8.66459	0.00015964	0.000708959
MSMEG_1606	1693036	1694649	+	1614		1.85094	5.89311	1.00545e-09	3.36012e-08
MSMEG_1607	1694678	1695097	+	420		0.56365	3.11755	0.0374858	0.0721494
MSMEG_1608	1695107	1697470	-	2364		-0.5237	5.81731	0.000288747	0.00116472
MSMEG_1610	1698411	1699973	+	1563		-0.209389	8.86415	0.0257863	0.0526823
MSMEG_1611	1699984	1700661	+	678		-0.208456	7.54525	0.0434785	0.0814814
MSMEG_1612	1700804	1701661	+	858		0.773454	4.4272	0.000120588	0.000561806
MSMEG_1613	1701672	1702463	+	792		-0.356142	2.92008	0.159067	0.238402
MSMEG_1614	1702467	1703264	+	798		-0.314768	3.07542	0.219194	0.310274
MSMEG_1615	1703278	1704852	+	1575	ggt	-0.180143	3.50883	0.414149	0.519056
MSMEG_1617	1706845	1708497	-	1653		-0.296774	7.25567	0.00713467	0.0176362
MSMEG_1618	1708535	1708825	-	291		0.281557	8.25019	0.085687	0.143983
MSMEG_1620	1709234	1709941	+	708		-0.120268	1.63685	0.769672	0.825962
MSMEG_1621	1711512	1712564	-	1053		-0.214234	5.64291	0.0658233	0.115674
MSMEG_1622	1709944	1711521	+	1578		0.963112	3.56391	0.000866624	0.0029573
MSMEG_1623	1712618	1714654	-	2037		0.1042	3.20337	0.639614	0.721919
MSMEG_1625	1715737	1717305	+	1569		0.35512	3.17568	0.159742	0.239193
MSMEG_1626	1717307	1718188	-	882		-0.118443	3.55665	0.508643	0.607932
MSMEG_1628	1718346	1719197	+	852		0.0663675	4.63503	0.666402	0.743042
MSMEG_1629	1719261	1720430	-	1170		-0.317194	7.20031	0.0018813	0.00568668
MSMEG_1631	1721434	1722288	+	855		0.141514	3.74125	0.449521	0.553172
MSMEG_1632	1725589	1726479	-	891		-0.233779	4.52938	0.153915	0.231803
MSMEG_1633	1722325	1725612	+	3288		0.903209	5.53343	3.21178e-07	3.88138e-06
MSMEG_1634	1726761	1727360	+	600		-0.97204	5.56543	1.27459e-07	1.76495e-06
MSMEG_1635	1727405	1728046	+	642		-0.68246	7.69379	5.11854e-07	5.69129e-06
MSMEG_1636	1728064	1728528	-	465		-0.395835	5.23066	0.00299319	0.00846738
MSMEG_1637	1728945	1731728	+	2784		-0.00933672	7.48202	0.919942	0.943543
MSMEG_1638	1731725	1732132	+	408		0.36147	3.78151	0.0905609	0.150733
MSMEG_1639	1732149	1732514	+	366		0.396248	4.26169	0.033254	0.0654144
MSMEG_1640	1732495	1733076	+	582		-0.150273	8.05332	0.110876	0.177818
MSMEG_1641	1733082	1733657	+	576		0.186257	6.59709	0.0575561	0.103177
MSMEG_1642	1733760	1736459	-	2700		-0.414039	10.4265	5.71742e-05	0.00029884
MSMEG_1643	1736549	1738318	+	1770		-0.592282	6.00059	7.91766e-05	0.000395354
MSMEG_1644	1738323	1739228	-	906		0.26433	4.45347	0.0813549	0.137905
MSMEG_1645	1739234	1740454	-	1221		0.264244	4.76195	0.0617388	0.109461
MSMEG_1646	1741293	1742453	-	1161		0.549019	5.58213	0.000445041	0.00166807
MSMEG_1647	1740535	1741386	+	852		-0.178715	8.13544	0.107362	0.173297
MSMEG_1648	1742683	1743300	+	618		2.19174	1.70101	0.000362302	0.00141376
MSMEG_1649	1743297	1744841	+	1545		0.470957	5.56602	0.00611816	0.0154436
MSMEG_1650	1744845	1745582	-	738		-0.419146	7.45793	0.00113104	0.00368714
MSMEG_1651	1745579	1746721	-	1143	metX	-0.406804	8.36406	0.00108771	0.00357313
MSMEG_1652	1746742	1748073	-	1332		-0.0948732	9.70618	0.466629	0.570483
MSMEG_1654	1748543	1750774	+	2232		-0.606238	10.7501	4.71517e-07	5.31682e-06
MSMEG_1655	1750851	1751690	-	840		-0.00230886	5.17233	0.986028	0.990081
MSMEG_1656	1751775	1752596	+	822	xth	-0.0633456	6.76674	0.525003	0.623004
MSMEG_1657	1752612	1753628	+	1017	trpS	0.0754492	8.24444	0.367743	0.472474
MSMEG_1658	1753643	1754680	+	1038		0.169542	8.2893	0.142299	0.217427
MSMEG_1659	1754723	1755040	-	318		0.04354	7.59516	0.734891	0.799559
MSMEG_1660	1755150	1756019	+	870		0.297428	6.27317	0.0279552	0.0564959
MSMEG_1661	1756022	1757215	-	1194		0.56731	6.89753	4.62879e-06	3.53181e-05
MSMEG_1662	1757394	1758779	-	1386		-0.0829535	6.93189	0.357091	0.461066
MSMEG_1663	1758776	1759246	-	471		-0.207061	4.34686	0.175776	0.259692
MSMEG_1665	1759434	1760915	+	1482		-0.130883	5.87698	0.31731	0.418437
MSMEG_1666	1761019	1761933	+	915		0.445262	6.04512	0.00039246	0.00151168
MSMEG_1668	1761933	1762454	+	522		0.279627	4.04353	0.106396	0.172016
MSMEG_1669	1763124	1763909	-	786	sdhB	-0.75888	8.3272	3.6128e-07	4.30513e-06
MSMEG_1670	1763912	1765666	-	1755	sdhA	-0.517842	9.29643	9.75134e-06	6.68951e-05
MSMEG_1671	1765677	1766147	-	471		-0.451255	6.92294	0.000137756	0.000626183
MSMEG_1672	1766144	1766560	-	417	sdhC	-0.631208	8.15447	7.41765e-06	5.3077e-05
MSMEG_1673	1766790	1767176	+	387	cdd	-0.146912	1.97368	0.701549	0.773152
MSMEG_1674	1767247	1767342	-	96		0.475084	1.86366	0.186324	0.272516
MSMEG_1675	1767305	1768546	+	1242		0.688214	6.30364	2.12251e-06	1.84768e-05
MSMEG_1676	1768749	1769849	+	1101	add	-0.416174	7.42589	0.000296562	0.00119303
MSMEG_1677	1770884	1772305	-	1422	aspA	-1.05783	6.3471	3.12163e-08	5.64157e-07
MSMEG_1678	1769956	1770891	+	936		-0.00781852	6.05638	0.939327	0.958392
MSMEG_1679	1772302	1773459	-	1158		-1.23148	6.45033	2.65444e-08	4.97771e-07
MSMEG_1680	1773456	1774130	-	675		-1.28583	6.16071	8.80294e-10	3.0788e-08
MSMEG_1681	1774127	1774570	-	444		-1.06656	4.83453	2.46592e-07	3.10551e-06
MSMEG_1682	1774567	1775832	-	1266		-1.21538	6.34282	5.22499e-09	1.27249e-07
MSMEG_1683	1775984	1777435	-	1452		-1.38024	6.28111	9.74125e-09	2.16229e-07
MSMEG_1684	1777578	1778873	-	1296		0.484127	4.65502	0.00469112	0.0123568
MSMEG_1686	1779111	1780178	-	1068		0.842686	1.54734	0.047021	0.0870565
MSMEG_1691	1782369	1785062	-	2694		0.849319	1.24547	0.061535	0.109164
MSMEG_1692	1785177	1786091	+	915		0.064325	3.04565	0.810825	0.85847
MSMEG_1693	1786092	1787828	-	1737		0.667167	3.14391	0.0154358	0.0340602
MSMEG_1694	1787883	1788506	+	624	upp	0.127125	6.23327	0.231694	0.325198
MSMEG_1695	1788531	1790147	-	1617		-0.0595935	7.78322	0.528802	0.626643
MSMEG_1696	1790144	1790620	-	477		-0.140608	3.69526	0.516565	0.615924
MSMEG_1697	1791793	1792557	-	765		1.03786	3.6763	0.000777742	0.00269239
MSMEG_1698	1790726	1791835	+	1110		0.0978806	6.41394	0.368836	0.473166
MSMEG_1699	1792582	1793730	-	1149		0.396671	2.21731	0.224122	0.316202
MSMEG_1700	1793829	1794374	+	546		0.29294	2.67081	0.269731	0.366628
MSMEG_1701	1794381	1795175	-	795		-0.0658291	4.51242	0.70327	0.774477
MSMEG_1702	1795223	1796407	+	1185		-0.0660458	6.68644	0.559553	0.654526
MSMEG_1703	1796404	1797576	+	1173		0.0307939	7.23186	0.755562	0.814667
MSMEG_1704	1797877	1798974	+	1098		0.368469	4.19865	0.0329994	0.064935
MSMEG_1705	1798971	1800500	+	1530		0.134299	3.59317	0.53444	0.631497
MSMEG_1706	1800501	1801760	+	1260		-0.230333	3.92562	0.330524	0.432835
MSMEG_1707	1801804	1802463	-	660		-0.234116	3.74121	0.253574	0.349377
MSMEG_1708	1802474	1803478	-	1005		-0.218549	5.03746	0.105051	0.170072
MSMEG_1715	1810894	1812399	+	1506	araA	0.520495	2.31304	0.505367	0.6045
MSMEG_1716	1812681	1812956	+	276		-0.294437	1.21672	0.632354	0.715345
MSMEG_1717	1813566	1814966	-	1401		0.229243	1.87931	0.491216	0.591
MSMEG_1722	1817135	1817806	-	672		-0.57526	5.09851	0.000373185	0.00144967
MSMEG_1723	1818047	1818370	+	324		-0.0763241	2.48224	0.786266	0.838254
MSMEG_1724	1818478	1818885	-	408		-0.249785	2.94249	0.303783	0.403739
MSMEG_1730	1821508	1822437	+	930		0.0232169	2.00713	0.956488	0.970141
MSMEG_1732	1823395	1824546	+	1152		0.984949	4.23206	0.000100752	0.000482748
MSMEG_1733	1826089	1826988	+	900		0.701523	6.22067	1.08543e-05	7.33677e-05
MSMEG_1734	1827076	1827543	-	468		-0.3501	7.19406	0.00217331	0.00641062
MSMEG_1735	1827585	1829000	+	1416		-0.5439	8.16308	1.15556e-05	7.73216e-05
MSMEG_1736	1829060	1830805	+	1746		0.00231177	9.2552	0.976848	0.984224
MSMEG_1737	1830802	1831677	+	876		1.05875	7.99273	9.06687e-10	3.13515e-08
MSMEG_1738	1831699	1832286	-	588		0.699599	9.19517	1.45488e-07	1.98701e-06
MSMEG_1739	1833174	1833962	-	789		0.142861	7.40035	0.255178	0.351075
MSMEG_1740	1832435	1833205	+	771		0.09426	4.19625	0.586932	0.677804
MSMEG_1741	1833986	1834660	-	675		0.0900173	7.77076	0.309762	0.410651
MSMEG_1742	1834732	1835823	+	1092		-1.16432	11.0889	4.67538e-10	1.99772e-08
MSMEG_1743	1835832	1836980	+	1149		-1.81569	11.5928	1.0874e-13	3.4442e-11
MSMEG_1744	1837050	1837967	-	918		-2.01046	9.27687	8.10853e-15	4.40957e-12
MSMEG_1745	1838043	1838657	-	615		-1.11065	6.18693	5.19453e-09	1.27249e-07
MSMEG_1746	1838767	1840137	+	1371		-0.442324	2.97972	0.15286	0.230445
MSMEG_1747	1840251	1840865	+	615		1.32819	2.63514	0.00120354	0.00388327
MSMEG_1748	1840862	1841299	+	438		1.55998	1.35482	0.00209108	0.00621404
MSMEG_1749	1841333	1842214	-	882		0.790575	4.58144	0.000104934	0.000499861
MSMEG_1751	1842253	1843281	-	1029		0.468839	5.64214	0.000967477	0.00324227
MSMEG_1753	1843365	1844117	+	753	mtnN	-0.328488	5.10331	0.0197734	0.0421651
MSMEG_1754	1844249	1844629	+	381		0.690307	4.43097	0.000361897	0.0014131
MSMEG_1755	1844642	1845010	-	369		0.58897	5.72057	0.00012338	0.000571695
MSMEG_1756	1845058	1845816	-	759		-0.87627	3.59679	0.000412475	0.00157197
MSMEG_1757	1845819	1850342	-	4524		-0.0889344	8.71066	0.325758	0.427531
MSMEG_1758	1850404	1850577	-	174		-0.0192223	4.37686	0.934867	0.954934
MSMEG_1760	1852110	1852925	-	816		-0.409372	6.7765	0.0134754	0.0302818
MSMEG_1761	1850826	1852142	+	1317		0.419882	5.40262	0.00613067	0.0154545
MSMEG_1762	1852964	1854547	-	1584		-0.748459	8.48646	3.17734e-07	3.85534e-06
MSMEG_1763	1854610	1855083	+	474		0.23746	7.21683	0.0328046	0.064658
MSMEG_1764	1855136	1856500	+	1365		-0.891656	9.19065	3.57687e-09	9.59499e-08
MSMEG_1765	1856508	1857038	-	531		-0.628552	6.79739	6.60665e-05	0.000338654
MSMEG_1766	1857176	1857421	+	246		0.00581515	6.03774	0.976985	0.984224
MSMEG_1767	1857437	1857826	+	390		-0.31639	7.88198	0.0110925	0.0256495
MSMEG_1768	1857823	1858440	+	618		0.0242903	9.07066	0.793005	0.843694
MSMEG_1769	1858494	1858793	+	300		0.166936	8.35364	0.140961	0.215825
MSMEG_1770	1858875	1859117	-	243		1.63842	5.59381	9.22562e-06	6.38008e-05
MSMEG_1771	1859306	1859974	+	669		-0.251173	10.6755	0.0667736	0.117069
MSMEG_1772	1859971	1860186	+	216		0.385435	7.40966	0.0175371	0.037996
MSMEG_1773	1860268	1861290	-	1023		0.122196	11.0967	0.287179	0.386219
MSMEG_1774	1861547	1862041	-	495		0.355227	10.5609	0.0307405	0.0611538
MSMEG_1775	1862204	1863577	+	1374		0.226441	7.07452	0.0719276	0.124464
MSMEG_1776	1863597	1864526	-	930		0.282479	6.37926	0.00851045	0.0205569
MSMEG_1777	1864669	1864974	+	306		0.0465934	9.55784	0.827122	0.871714
MSMEG_1778	1864985	1865326	-	342		-0.109327	9.47253	0.481512	0.582959
MSMEG_1779	1865313	1865714	-	402		-0.0111931	8.09593	0.93498	0.954934
MSMEG_1780	1865711	1866940	-	1230		0.0823696	7.72263	0.527782	0.625806
MSMEG_1781	1866940	1867401	-	462		-0.331789	5.55349	0.0222408	0.046454
MSMEG_1782	1867419	1868306	-	888		-0.531607	9.16859	0.00120101	0.00388245
MSMEG_1783	1868321	1868551	-	231		-0.000234589	3.90443	0.999401	0.999568
MSMEG_1786	1870342	1870770	-	429		-0.219867	7.50538	0.118603	0.187645
MSMEG_1787	1869761	1870345	+	585		-0.101655	7.41011	0.53469	0.631497
MSMEG_1788	1871258	1871512	+	255		0.0436667	8.25165	0.81721	0.862787
MSMEG_1789	1871520	1871675	+	156		-0.388567	8.36419	0.000208976	0.000882213
MSMEG_1790	1871713	1871970	+	258		0.454858	8.50996	0.00177424	0.00539578
MSMEG_1791	1872145	1872453	+	309		0.472442	7.05936	0.000302631	0.00121418
MSMEG_1792	1872508	1872858	-	351		0.571748	6.92184	0.000108167	0.000513128
MSMEG_1793	1873863	1874426	-	564		-0.276372	7.74055	0.0621006	0.10994
MSMEG_1794	1872888	1873895	+	1008		-0.402372	8.81387	0.00445135	0.0118505
MSMEG_1795	1874566	1875648	-	1083		0.319246	4.55939	0.0511252	0.0935548
MSMEG_1796	1875645	1877078	-	1434		-0.410902	3.57241	0.0693491	0.120595
MSMEG_1797	1877075	1877791	-	717		0.297059	2.39759	0.317407	0.418437
MSMEG_1798	1877776	1879104	-	1329		0.359552	5.09918	0.00827735	0.0201036
MSMEG_1799	1879301	1880209	+	909		0.139459	4.06196	0.415417	0.520206
MSMEG_1800	1880234	1880365	-	132		0.586234	1.14239	0.259132	0.355697
MSMEG_1802	1880724	1881143	+	420		-0.153812	7.97265	0.375283	0.479586
MSMEG_1803	1881247	1881663	+	417		-0.401395	8.7604	0.000964264	0.00323331
MSMEG_1804	1881660	1882412	+	753		-0.261319	9.07424	0.0258761	0.0528296
MSMEG_1805	1882976	1883332	-	357		0.241263	6.2517	0.0375705	0.0722657
MSMEG_1806	1882438	1882986	+	549		-0.0889054	6.98321	0.379913	0.484261
MSMEG_1807	1883433	1885229	-	1797		-0.184242	10.4848	0.0243052	0.0501012
MSMEG_1808	1885624	1886034	-	411		-0.498957	9.17649	9.3411e-06	6.45248e-05
MSMEG_1809	1886037	1886924	-	888		-0.481715	10.8539	1.48421e-05	9.50596e-05
MSMEG_1810	1887074	1887283	-	210		0.259673	2.75965	0.295273	0.394844
MSMEG_1811	1887457	1888092	-	636	maf	-0.221145	6.83492	0.0376142	0.0723267
MSMEG_1812	1888189	1888473	-	285		-0.416116	6.76472	0.00156323	0.00485022
MSMEG_1813	1888497	1890125	-	1629		-0.403711	9.39946	7.75205e-05	0.000388382
MSMEG_1817	1893207	1893878	-	672		0.257619	9.18126	0.0118585	0.0271549
MSMEG_1818	1892734	1893252	+	519		0.804166	7.57886	1.52753e-07	2.07204e-06
MSMEG_1819	1893955	1895181	+	1227	purK	-0.582622	7.99065	1.55622e-06	1.43662e-05
MSMEG_1820	1895208	1895687	+	480	purE	-0.658593	6.14555	3.80397e-05	0.000210308
MSMEG_1821	1896033	1897202	+	1170		-1.37287	8.19077	8.04981e-10	2.91842e-08
MSMEG_1822	1897225	1898037	+	813		-0.864752	8.51156	1.26778e-08	2.71823e-07
MSMEG_1823	1898113	1898817	-	705		-0.251724	6.86491	0.00925828	0.0221267
MSMEG_1824	1898840	1900321	-	1482		-0.327273	8.65002	0.000746092	0.00260696
MSMEG_1825	1900308	1901291	+	984	rfbD	-0.606447	6.9611	1.9621e-05	0.000120136
MSMEG_1826	1901315	1902184	+	870		0.123407	6.86852	0.181907	0.266969
MSMEG_1827	1903244	1903792	-	549		0.197679	6.35457	0.118564	0.187633
MSMEG_1829	1903789	1905153	-	1365		-0.632452	6.44302	3.93243e-05	0.00021641
MSMEG_1830	1905150	1906133	-	984	cofD	-0.546481	6.68574	4.67812e-05	0.000250982
MSMEG_1831	1906425	1906814	+	390		-0.368568	7.61601	0.00157661	0.00488668
MSMEG_1832	1906855	1907319	-	465		-0.567617	7.00447	2.67067e-06	2.21581e-05
MSMEG_1833	1907407	1907826	+	420		-0.0056027	6.65689	0.952807	0.967997
MSMEG_1834	1907957	1909375	+	1419		0.0285069	7.88553	0.728188	0.794689
MSMEG_1835	1909372	1910454	+	1083		-0.140426	5.4003	0.259882	0.355992
MSMEG_1836	1910546	1911685	+	1140	manA	-0.67673	6.42583	2.38685e-06	2.02527e-05
MSMEG_1837	1911718	1913127	-	1410		-1.07025	6.65058	5.67617e-10	2.27885e-08
MSMEG_1838	1913166	1914650	+	1485		-0.0929321	5.80654	0.356933	0.460962
MSMEG_1839	1914807	1916039	+	1233		-0.0648806	4.30223	0.80589	0.854606
MSMEG_1842	1916396	1917121	+	726		-0.0787307	4.35136	0.638287	0.721102
MSMEG_1844	1918791	1919315	-	525		0.360653	4.48087	0.0248599	0.0510862
MSMEG_1845	1919373	1919999	-	627		0.148097	3.63957	0.463744	0.567536
MSMEG_1846	1920009	1921031	-	1023		0.0441627	2.36111	0.883666	0.914391
MSMEG_1847	1921055	1921969	-	915		-0.340932	2.89221	0.235157	0.32867
MSMEG_1849	1925424	1927136	-	1713	selB	-0.333428	5.01358	0.0391238	0.074725
MSMEG_1850	1927124	1928404	-	1281	selA	-0.568988	5.6648	0.000230789	0.000960736
MSMEG_1852	1928562	1929554	+	993	selD	-0.69291	5.13239	2.03639e-05	0.000124176
MSMEG_1854	1931586	1932791	+	1206		-0.3265	5.00724	0.0308495	0.0613299
MSMEG_1855	1932788	1933810	+	1023		-0.155579	4.95828	0.327061	0.428959
MSMEG_1856	1933836	1934534	-	699		0.0933207	4.09031	0.597819	0.687193
MSMEG_1859	1937032	1937322	-	291		0.226482	2.09144	0.538968	0.6357
MSMEG_1860	1937342	1937530	-	189		-0.517582	2.67487	0.102595	0.166727
MSMEG_1861	1937660	1938472	-	813		-0.645488	5.05539	0.000153719	0.000685717
MSMEG_1862	1938555	1939568	-	1014		-0.404398	3.73497	0.0388107	0.0743167
MSMEG_1866	1942190	1943023	-	834		0.46263	3.56951	0.0159827	0.0351243
MSMEG_1867	1943053	1943334	-	282		0.190715	2.22248	0.555949	0.651317
MSMEG_1868	1943545	1943838	-	294		-0.270864	3.44425	0.25907	0.355693
MSMEG_1869	1943875	1944624	-	750		-0.361379	4.54531	0.0604206	0.10741
MSMEG_1870	1944699	1948496	-	3798		-0.30599	5.69894	0.0441777	0.0824817
MSMEG_1871	1948496	1948774	-	279		-0.389061	2.70002	0.285498	0.38439
MSMEG_1872	1948794	1949663	-	870		-0.0266735	3.79128	0.924209	0.946844
MSMEG_1873	1949753	1950385	+	633		0.0731302	3.92744	0.686136	0.760284
MSMEG_1874	1950437	1951123	+	687	mtrA	-0.109953	9.10388	0.302509	0.402403
MSMEG_1875	1951266	1952852	+	1587		0.386337	8.92269	0.000395919	0.00152308
MSMEG_1876	1952849	1954606	+	1758		-0.682204	7.3236	2.00848e-06	1.76169e-05
MSMEG_1877	1954646	1955299	+	654		-0.107221	3.26904	0.697516	0.77041
MSMEG_1878	1955596	1956288	+	693		-0.471644	6.73241	0.00110094	0.00361064
MSMEG_1880	1959383	1959925	-	543		0.152103	4.24374	0.383331	0.487967
MSMEG_1881	1956525	1959386	+	2862	secA	-0.62491	9.69547	1.21843e-07	1.70694e-06
MSMEG_1882	1960095	1961504	+	1410		0.175008	5.24989	0.159129	0.238402
MSMEG_1883	1961567	1963423	+	1857		-1.28736	8.90617	6.87798e-12	8.00186e-10
MSMEG_1884	1963433	1963930	+	498		-0.595324	6.08724	3.41756e-05	0.000193414
MSMEG_1885	1963982	1965133	+	1152		-0.847066	10.9517	1.94407e-09	5.72878e-08
MSMEG_1886	1965203	1966459	+	1257		-1.03686	12.5732	2.61342e-10	1.24075e-08
MSMEG_1887	1966654	1967082	+	429		-0.335385	6.86215	0.0129428	0.0292385
MSMEG_1888	1967099	1968031	-	933		0.290142	6.27327	0.0604479	0.107427
MSMEG_1889	1968124	1969131	-	1008		-0.148604	6.14742	0.205458	0.294737
MSMEG_1890	1969128	1970459	-	1332	aroA	0.154199	7.70489	0.0765072	0.130837
MSMEG_1891	1970515	1971303	+	789		-0.310801	5.61672	0.0121412	0.027668
MSMEG_1892	1971300	1972799	+	1500		-0.145721	5.76441	0.201923	0.290711
MSMEG_1893	1972807	1973613	-	807		0.368189	4.75172	0.0132898	0.0298872
MSMEG_1894	1973653	1974519	-	867		-0.14968	5.02393	0.263478	0.359846
MSMEG_1895	1974521	1975435	-	915		0.0887771	2.23245	0.787001	0.838738
MSMEG_1896	1975509	1976741	+	1233		-0.203327	2.22316	0.532723	0.629917
MSMEG_1897	1976738	1977514	+	777	pcaD	-0.120316	1.99051	0.702467	0.773946
MSMEG_1898	1977511	1978308	+	798		-0.649854	1.94141	0.0760156	0.130212
MSMEG_1899	1978305	1978955	+	651		0.626517	3.69117	0.00697232	0.0173117
MSMEG_1900	1978960	1979517	-	558		-0.0407416	5.26053	0.762921	0.819993
MSMEG_1901	1979558	1982224	-	2667		0.141478	5.14905	0.3588	0.462674
MSMEG_1902	1982232	1983185	-	954		0.705779	4.0016	0.000387805	0.00149861
MSMEG_1903	1983261	1985660	-	2400		-0.86042	3.17395	0.00194659	0.00585152
MSMEG_1904	1985666	1986859	-	1194		-0.231527	2.91688	0.383907	0.488311
MSMEG_1905	1986861	1987976	-	1116		-0.319652	2.76778	0.198401	0.286606
MSMEG_1906	1988141	1990903	-	2763		-0.615636	2.94088	0.0399023	0.0759159
MSMEG_1907	1990913	1991428	-	516		0.912186	1.50238	0.0239812	0.0495358
MSMEG_1908	1991430	1992794	-	1365		0.332738	1.59255	0.395532	0.500121
MSMEG_1909	1993004	1993930	+	927		-1.09152	5.32586	5.12081e-06	3.86288e-05
MSMEG_1910	1993927	1995030	+	1104		-0.487663	6.85952	0.00213804	0.00633471
MSMEG_1911	1995064	1995957	+	894	catA	-0.895121	6.82333	3.9015e-07	4.59424e-06
MSMEG_1912	1995965	1996249	+	285		-0.740303	4.88417	3.45563e-05	0.000195199
MSMEG_1913	1996254	1996745	-	492	ybaK	-0.272145	4.62733	0.0689244	0.120031
MSMEG_1914	1997014	1997673	+	660		0.149597	9.0555	0.101027	0.164762
MSMEG_1915	1997670	1997975	+	306		0.27219	7.75621	0.00665259	0.016637
MSMEG_1916	1997988	1998062	-	75		-0.37653	5.30056	0.0359883	0.0699649
MSMEG_1917	1998180	1998401	+	222		-0.234261	6.34157	0.0545161	0.098733
MSMEG_1918	1998476	1999975	+	1500		0.0166594	8.57641	0.850363	0.888268
MSMEG_1919	2000143	2000397	-	255		0.00445642	8.16668	0.972925	0.98187
MSMEG_1920	2000646	2001608	-	963		0.0553612	7.432	0.542614	0.63896
MSMEG_1921	2001654	2002043	-	390		0.195252	2.84608	0.496269	0.596241
MSMEG_1922	2002144	2002581	+	438	aroQ	0.00431967	6.27372	0.968154	0.97879
MSMEG_1923	2002578	2002958	+	381		-0.410473	6.12163	0.00206836	0.00615263
MSMEG_1924	2002965	2003444	-	480		-0.133885	6.02856	0.178811	0.26333
MSMEG_1925	2003441	2004532	-	1092		-0.0771976	6.01734	0.501777	0.601047
MSMEG_1926	2004529	2005140	-	612		-0.236875	5.38284	0.0526881	0.0959453
MSMEG_1927	2005199	2005996	+	798		-0.451099	6.9636	0.00012808	0.000589817
MSMEG_1928	2006011	2006712	+	702		0.0149531	5.42238	0.914751	0.939245
MSMEG_1929	2006724	2007941	-	1218		-0.732115	8.77373	3.11506e-07	3.78746e-06
MSMEG_1930	2007957	2009465	-	1509		-0.586553	10.7449	2.97987e-06	2.44521e-05
MSMEG_1931	2009771	2010469	+	699		-0.425539	6.55128	0.000373201	0.00144967
MSMEG_1932	2010476	2011300	-	825		-0.425145	6.64873	0.000150844	0.000675918
MSMEG_1934	2011602	2011841	+	240		0.373293	5.92484	0.00779113	0.0191089
MSMEG_1935	2011850	2012509	-	660		-0.393668	8.26434	0.000223303	0.000936089
MSMEG_1936	2012755	2013789	+	1035		-0.640003	6.94967	4.72356e-06	3.59039e-05
MSMEG_1937	2013931	2015121	+	1191		-0.0386521	8.80233	0.664173	0.741523
MSMEG_1938	2015158	2016012	+	855		0.276323	7.49334	0.0190214	0.0408274
MSMEG_1939	2016090	2016386	-	297		0.580473	4.50254	0.0198683	0.0423262
MSMEG_1940	2016388	2017149	-	762		0.409705	4.72854	0.0102016	0.023913
MSMEG_1941	2017285	2020422	+	3138		-0.286515	8.24074	0.00444287	0.0118332
MSMEG_1942	2023699	2024412	-	714		-0.143862	8.53946	0.1452	0.221099
MSMEG_1943	2020443	2023706	+	3264		-0.337512	8.04874	0.000992738	0.00331393
MSMEG_1944	2024543	2024932	-	390		-0.226014	5.32025	0.097192	0.159833
MSMEG_1945	2025002	2026096	+	1095		0.330753	7.48593	0.00252828	0.0072958
MSMEG_1946	2026093	2027028	+	936		0.64835	8.8996	1.57442e-07	2.12358e-06
MSMEG_1947	2027051	2027299	-	249		0.840005	7.67556	3.29694e-06	2.66158e-05
MSMEG_1948	2027434	2027625	-	192		0.823936	1.12798	0.121403	0.191214
MSMEG_1950	2027837	2028406	+	570		-0.475912	9.66708	0.00578402	0.0147422
MSMEG_1951	2028409	2029071	+	663		-0.1582	10.0033	0.252635	0.348538
MSMEG_1952	2029125	2031275	+	2151		0.0795999	8.80446	0.435666	0.5398
MSMEG_1953	2031777	2032088	+	312		0.693788	7.40791	9.0046e-06	6.27803e-05
MSMEG_1954	2032190	2033509	-	1320		0.515015	8.43446	4.038e-05	0.000220597
MSMEG_1955	2033567	2034406	-	840		0.642106	6.64947	0.000117899	0.000552572
MSMEG_1957	2034464	2035873	-	1410		-0.11802	8.28582	0.208988	0.298654
MSMEG_1958	2035981	2037018	+	1038		0.0234501	6.59568	0.8241	0.868988
MSMEG_1959	2037115	2040126	+	3012		-0.335918	10.1557	0.000758282	0.00264184
MSMEG_1960	2040307	2040828	+	522		0.223811	3.92972	0.339872	0.442655
MSMEG_1961	2040821	2041996	+	1176		0.125843	3.83517	0.490888	0.590906
MSMEG_1962	2041993	2042538	+	546		-0.125225	2.81388	0.590165	0.680488
MSMEG_1963	2042589	2045987	+	3399		0.0735493	5.35247	0.60146	0.690318
MSMEG_1964	2046110	2047510	+	1401		0.0919243	3.45525	0.670186	0.746426
MSMEG_1966	2048141	2048551	-	411		0.053669	4.11738	0.75654	0.815133
MSMEG_1967	2048646	2049275	+	630		-0.184721	4.56059	0.274519	0.372038
MSMEG_1968	2049610	2050320	-	711		-0.164009	3.59044	0.443405	0.547236
MSMEG_1969	2050405	2050770	+	366		0.502649	3.24465	0.0699536	0.121505
MSMEG_1970	2050786	2052537	-	1752		-0.199328	5.50189	0.102016	0.165921
MSMEG_1971	2052753	2054381	+	1629		-0.816302	1.44197	0.0934267	0.154643
MSMEG_1975	2057028	2058071	+	1044		-0.86844	2.53524	0.0109617	0.0254006
MSMEG_1976	2058068	2058811	+	744		-0.606482	3.77526	0.00375558	0.010235
MSMEG_1977	2058811	2059836	+	1026		-0.794513	4.18146	8.46711e-05	0.000417562
MSMEG_1978	2059864	2061513	+	1650	groL	-0.71411	4.86236	7.87795e-05	0.0003937
MSMEG_1979	2061539	2061880	+	342		-0.665962	3.32225	0.00402669	0.0108601
MSMEG_1980	2061887	2063062	-	1176		-0.526612	7.39137	2.68716e-05	0.000157749
MSMEG_1981	2063059	2063547	-	489		-0.850357	7.172	5.3383e-08	8.83767e-07
MSMEG_1982	2063768	2065315	+	1548		-1.47959	5.45065	5.8562e-10	2.30472e-08
MSMEG_1983	2065325	2066677	-	1353		-0.559996	4.105	0.0120196	0.0274643
MSMEG_1984	2066756	2067646	-	891		-2.20999	3.75064	5.78236e-09	1.37175e-07
MSMEG_1985	2067763	2068695	+	933		-0.795798	3.82807	0.000315168	0.00125605
MSMEG_1986	2068955	2070055	+	1101		-2.75472	6.98417	4.70812e-15	3.55221e-12
MSMEG_1987	2070195	2070575	+	381		-2.08304	4.2162	1.02019e-09	3.37826e-08
MSMEG_1988	2070610	2071146	+	537		-1.00847	2.80171	0.000892456	0.00303015
MSMEG_1989	2071147	2072145	+	999		-0.544433	2.07073	0.116026	0.184543
MSMEG_1990	2072174	2073247	+	1074		-0.403514	1.57821	0.30113	0.401014
MSMEG_1991	2073322	2074476	+	1155		0.718635	3.54716	0.0047037	0.012379
MSMEG_1992	2074476	2075642	+	1167		0.787595	3.54751	0.00991236	0.0233959
MSMEG_1993	2075672	2076505	+	834		0.701019	3.57819	0.00961295	0.0228175
MSMEG_1994	2076502	2076633	+	132		0.173561	1.88309	0.628209	0.711867
MSMEG_1995	2076671	2077354	-	684		0.0125487	5.52173	0.928257	0.950003
MSMEG_1996	2077513	2078376	+	864		0.0588545	7.39926	0.489504	0.589534
MSMEG_1997	2078514	2080274	+	1761		0.431253	6.31426	0.000401839	0.00154053
MSMEG_1998	2080271	2081164	+	894		1.95355	6.28406	6.20723e-08	9.87544e-07
MSMEG_1999	2081235	2081378	-	144		2.91537	7.18898	4.33986e-13	9.75278e-11
MSMEG_2000	2081621	2082070	-	450		0.873789	1.4536	0.0397132	0.0756333
MSMEG_2001	2082169	2082831	-	663		0.593922	2.17366	0.0742408	0.127728
MSMEG_2004	2085076	2085840	-	765		-0.505817	2.89263	0.101624	0.165432
MSMEG_2005	2085866	2086792	-	927		-0.85402	3.88885	0.000470933	0.00175412
MSMEG_2006	2086952	2087875	-	924		-0.0355073	4.41444	0.829575	0.873836
MSMEG_2007	2087878	2088741	-	864		0.359141	5.70681	0.00469494	0.0123614
MSMEG_2009	2088924	2089604	+	681		0.611171	6.91944	3.11384e-05	0.000178762
MSMEG_2010	2089639	2089956	-	318		0.75348	6.86217	1.58445e-07	2.12515e-06
MSMEG_2011	2090102	2091106	-	1005		1.94489	2.63089	4.59453e-05	0.000246719
MSMEG_2012	2091191	2092510	+	1320	hisD	0.971318	1.84596	0.0371768	0.0716864
MSMEG_2013	2092507	2093262	+	756		-0.410687	3.1239	0.226794	0.319294
MSMEG_2014	2093263	2094348	-	1086		-0.641714	5.90384	9.48308e-05	0.000459706
MSMEG_2015	2094345	2095157	-	813	modB	-1.04105	6.01796	5.31971e-07	5.81191e-06
MSMEG_2016	2095154	2095897	-	744	modA	-0.945294	6.31229	2.49575e-07	3.12335e-06
MSMEG_2017	2095894	2096298	-	405		-1.04259	5.48644	1.93384e-06	1.70623e-05
MSMEG_2019	2096408	2097154	+	747		-0.255578	4.55441	0.121607	0.191435
MSMEG_2021	2098884	2100914	+	2031		0.20756	5.19194	0.126148	0.197132
MSMEG_2022	2101118	2102572	+	1455		-0.165671	6.0172	0.19582	0.283631
MSMEG_2023	2102587	2103825	+	1239		-0.634716	5.89313	0.000363925	0.00141743
MSMEG_2024	2103822	2104766	+	945		-1.18768	4.16241	4.37722e-05	0.000236536
MSMEG_2025	2104783	2105565	+	783		-0.584075	5.30847	0.000248759	0.00102626
MSMEG_2026	2105584	2106414	+	831		-0.00590222	8.27216	0.948837	0.965139
MSMEG_2027	2106472	2106894	-	423		1.17826	7.08754	1.03912e-09	3.37826e-08
MSMEG_2028	2106948	2108135	-	1188		0.565909	3.1696	0.0384613	0.0737658
MSMEG_2029	2108135	2108896	-	762		-0.114775	2.13975	0.756238	0.815102
MSMEG_2030	2108966	2109559	+	594		0.570706	3.24457	0.0486347	0.0895737
MSMEG_2032	2109768	2110526	+	759		0.0776028	6.53795	0.412062	0.516978
MSMEG_2033	2110538	2111509	-	972		-0.0366364	6.33005	0.722209	0.790115
MSMEG_2034	2111627	2112715	+	1089		-1.04581	3.50765	6.1123e-05	0.00031657
MSMEG_2035	2113659	2115026	-	1368		-0.162866	7.41395	0.120532	0.189993
MSMEG_2036	2112758	2113684	+	927		-0.0278701	5.65107	0.841975	0.882083
MSMEG_2037	2115046	2116035	+	990		-0.250567	6.98748	0.0693071	0.120592
MSMEG_2038	2116080	2117639	+	1560		-0.378599	8.82872	0.000386446	0.00149432
MSMEG_2039	2117665	2118420	-	756		0.149789	5.73904	0.175967	0.25991
MSMEG_2040	2118476	2118826	+	351		-0.00502033	2.11758	0.987403	0.990694
MSMEG_2042	2119958	2121094	-	1137		-0.190914	3.30905	0.423439	0.528151
MSMEG_2043	2121141	2121749	+	609		0.247712	3.20114	0.265799	0.362685
MSMEG_2044	2121822	2123135	+	1314		0.00184086	7.01665	0.984963	0.989595
MSMEG_2045	2123135	2124499	+	1365		-0.433983	7.92376	6.29686e-05	0.000324723
MSMEG_2046	2124514	2125188	+	675		-0.00936998	5.62976	0.930359	0.951515
MSMEG_2047	2126239	2127006	-	768		0.120778	4.46634	0.396458	0.500974
MSMEG_2048	2125208	2126242	+	1035		-0.0517226	5.39845	0.683212	0.758251
MSMEG_2049	2127094	2127675	+	582		0.262683	3.8183	0.182313	0.267435
MSMEG_2050	2127764	2129329	-	1566	nuoN	0.573169	2.63062	0.0506133	0.0927032
MSMEG_2051	2129331	2130920	-	1590	nuoM	-0.635862	1.55833	0.199759	0.28815
MSMEG_2052	2130914	2132803	-	1890	nuoL	0.467669	1.74923	0.179322	0.263953
MSMEG_2057	2135629	2138013	-	2385	nuoG	-0.681844	1.9309	0.0484483	0.0893397
MSMEG_2058	2138102	2139433	-	1332	nuoF	0.865868	1.74921	0.0467353	0.0866617
MSMEG_2059	2139430	2140167	-	738		0.524365	1.42801	0.326751	0.42874
MSMEG_2060	2140228	2141556	-	1329	nuoD	0.364557	1.52402	0.351538	0.455667
MSMEG_2064	2143366	2143764	-	399		0.325141	3.6869	0.133486	0.206709
MSMEG_2065	2143828	2144346	-	519		0.249456	2.67873	0.358685	0.462625
MSMEG_2066	2144378	2144779	-	402		0.169231	1.34109	0.713233	0.782801
MSMEG_2067	2144836	2145471	+	636		0.0359143	3.39103	0.865192	0.899163
MSMEG_2068	2145479	2145835	-	357		-0.185566	2.39095	0.518511	0.617629
MSMEG_2069	2145832	2146821	-	990		-0.282407	3.00994	0.318687	0.419632
MSMEG_2070	2146818	2148062	-	1245		-1.0748	4.54716	5.38274e-06	4.03262e-05
MSMEG_2071	2148073	2148684	-	612		-0.297503	3.2846	0.311088	0.411893
MSMEG_2072	2148691	2149593	-	903		-0.221386	4.69455	0.188954	0.275756
MSMEG_2073	2149593	2150795	-	1203		-0.319603	5.08397	0.0293654	0.0588094
MSMEG_2074	2150792	2152021	-	1230		-0.0562381	5.23256	0.684384	0.759001
MSMEG_2075	2152022	2153125	-	1104	hmgA	-0.12869	5.39968	0.425609	0.530415
MSMEG_2076	2153254	2153850	-	597		-0.435504	3.8716	0.0292843	0.0586864
MSMEG_2077	2153861	2155042	-	1182		-0.33607	2.46432	0.261251	0.357457
MSMEG_2078	2155501	2156478	+	978		-0.384571	8.37158	0.000422961	0.00159934
MSMEG_2079	2156545	2157543	-	999		-0.609287	9.83215	8.09047e-07	8.30141e-06
MSMEG_2080	2157633	2158853	-	1221		-1.83999	10.0383	6.94907e-14	2.59808e-11
MSMEG_2081	2158889	2160217	-	1329		-1.20609	10.4664	1.28366e-10	7.60283e-09
MSMEG_2082	2160227	2160346	+	120		-0.21271	3.05199	0.408816	0.513768
MSMEG_2083	2160404	2161186	-	783		0.0563401	4.28471	0.722852	0.790368
MSMEG_2084	2161210	2161590	+	381		-0.040145	5.54386	0.747267	0.808638
MSMEG_2086	2163153	2164259	+	1107	prfB	-0.237973	8.39197	0.00996385	0.0234476
MSMEG_2087	2164249	2165229	+	981		0.0713887	6.63573	0.506511	0.605626
MSMEG_2088	2165307	2165747	+	441		0.335845	6.08185	0.00482327	0.0126436
MSMEG_2089	2165793	2166482	+	690	ftsE	0.289069	6.81448	0.0138627	0.0310122
MSMEG_2090	2166483	2167379	+	897		0.163653	7.94496	0.0544306	0.0986678
MSMEG_2091	2167390	2167875	+	486	smpB	0.726752	6.54983	3.80149e-07	4.50307e-06
MSMEG_2092	2168040	2169143	+	1104		0.452987	7.78776	5.7275e-05	0.000298969
MSMEG_2094	2169678	2171087	-	1410		-0.288437	7.37444	0.00934492	0.022307
MSMEG_2095	2171219	2172142	+	924		-0.460245	5.39917	0.00114332	0.0037231
MSMEG_2096	2172275	2173018	-	744		0.518359	4.32682	0.0072287	0.0178391
MSMEG_2097	2173038	2174138	-	1101		-0.436795	3.15748	0.0525741	0.0958252
MSMEG_2098	2174138	2175013	-	876		-0.368335	3.08282	0.125495	0.196366
MSMEG_2099	2175058	2176023	-	966		-0.0588053	2.93547	0.795072	0.845532
MSMEG_2100	2176102	2177433	-	1332		-0.526153	2.9884	0.0340317	0.0667248
MSMEG_2102	2178248	2179069	-	822		-0.102062	1.84828	0.812221	0.859188
MSMEG_2103	2179121	2180020	-	900		1.06343	1.08372	0.0420352	0.0791849
MSMEG_2104	2180401	2181750	-	1350		-0.0865871	4.59219	0.551453	0.646695
MSMEG_2105	2182038	2183003	-	966		0.322847	3.82825	0.106196	0.171765
MSMEG_2106	2184617	2185249	-	633		0.0576899	4.98475	0.733246	0.798335
MSMEG_2107	2183185	2184645	+	1461		-0.785213	5.57017	5.41251e-06	4.0472e-05
MSMEG_2108	2185414	2186352	+	939		0.64781	2.24583	0.0462867	0.0859299
MSMEG_2109	2186345	2187502	+	1158		0.564301	2.35364	0.0686596	0.119674
MSMEG_2110	2187612	2188592	+	981		-0.0393769	5.80443	0.738065	0.801435
MSMEG_2111	2188645	2189190	+	546		0.175704	6.79787	0.0586548	0.104676
MSMEG_2112	2189268	2189852	+	585		-0.297325	9.45642	0.0142454	0.0316906
MSMEG_2115	2189849	2190382	+	534		-0.560808	9.73325	7.84079e-05	0.000392171
MSMEG_2116	2190853	2192436	-	1584		-0.255049	6.93883	0.030028	0.0599157
MSMEG_2117	2192581	2193051	+	471		-0.676784	4.08577	0.000868631	0.00296077
MSMEG_2118	2193073	2193858	+	786	nagB	-0.304596	5.21868	0.0221715	0.0463578
MSMEG_2119	2193860	2195017	+	1158	nagA	0.0203036	4.67173	0.922657	0.945415
MSMEG_2120	2195157	2197775	+	2619		0.417089	3.87872	0.0423078	0.0795865
MSMEG_2121	2197776	2200202	-	2427		-0.346489	6.12773	0.00972902	0.0230582
MSMEG_2122	2200199	2200831	-	633		-0.392015	4.84938	0.0173348	0.0376804
MSMEG_2123	2200833	2201831	-	999	dhaK	-0.220555	5.4395	0.0914786	0.151965
MSMEG_2124	2201841	2202608	-	768		-0.588394	4.3777	0.00232009	0.00678337
MSMEG_2125	2202762	2203508	+	747		-0.328617	5.33083	0.0225807	0.0470163
MSMEG_2126	2203331	2203729	+	399		0.482766	3.17126	0.0567558	0.102017
MSMEG_2127	2203799	2204158	+	360		1.77536	1.78028	0.00114684	0.00373049
MSMEG_2128	2204236	2204883	+	648		0.498878	3.7993	0.0348886	0.0681592
MSMEG_2130	2205201	2206385	-	1185		-0.137501	5.67301	0.289842	0.389229
MSMEG_2131	2206382	2207962	-	1581		0.076132	5.30076	0.612563	0.699171
MSMEG_2132	2207959	2208228	-	270		0.0044923	2.49478	0.986168	0.990081
MSMEG_2133	2208288	2209358	-	1071		-0.155393	4.15043	0.367981	0.472475
MSMEG_2135	2209717	2210115	-	399		-0.0494559	1.32604	0.904545	0.931644
MSMEG_2136	2210186	2211820	+	1635	pgm	-0.739246	7.56698	4.17725e-07	4.86153e-06
MSMEG_2137	2211817	2213085	+	1269		-0.213176	5.58553	0.1278	0.199452
MSMEG_2138	2213142	2213214	+	73	tRNA-Ala	-0.891997	1.24265	0.0994698	0.162709
MSMEG_2139	2213383	2213484	-	102		1.35939	1.27397	0.0104256	0.0243426
MSMEG_2140	2213518	2214726	-	1209		1.17652	3.28625	4.95178e-05	0.000264242
MSMEG_2141	2214785	2215036	+	252		2.00511	2.48883	1.09046e-06	1.06761e-05
MSMEG_2142	2215051	2215749	+	699		0.622373	6.83474	1.05887e-06	1.0418e-05
MSMEG_2143	2215760	2216200	-	441		0.304123	6.7864	0.00486659	0.0127293
MSMEG_2144	2216197	2216793	-	597		-0.0485989	7.92886	0.607143	0.693911
MSMEG_2146	2217440	2221084	+	3645		0.540058	3.45039	0.0369239	0.0713664
MSMEG_2148	2222742	2224376	+	1635		1.21489	1.58091	0.00570539	0.0145737
MSMEG_2149	2224483	2224938	+	456		-0.0136805	3.51851	0.942135	0.96027
MSMEG_2153	2228170	2228763	-	594		0.729235	5.79914	1.41924e-05	9.15847e-05
MSMEG_2154	2228863	2229687	+	825		-0.281948	1.25715	0.585851	0.677079
MSMEG_2155	2229760	2230743	+	984		-0.41289	1.89664	0.281698	0.38015
MSMEG_2156	2230794	2231729	+	936		-1.06818	2.52005	0.000939694	0.00316869
MSMEG_2157	2231876	2232784	+	909		-1.84392	3.50789	5.39698e-08	8.87991e-07
MSMEG_2159	2232790	2233644	+	855		-1.42999	2.96161	0.000257661	0.00105715
MSMEG_2162	2237715	2238554	+	840		0.122119	5.87326	0.278285	0.376374
MSMEG_2163	2238574	2240016	+	1443		-0.209055	5.53817	0.0725346	0.12526
MSMEG_2164	2240142	2240876	+	735		0.128937	5.59639	0.27601	0.373973
MSMEG_2165	2241113	2241976	+	864		1.24183	1.76068	0.00206079	0.00613621
MSMEG_2166	2241973	2243007	+	1035		-0.179086	2.02214	0.679762	0.755122
MSMEG_2167	2243141	2244442	+	1302		-0.470779	2.99535	0.0617026	0.109429
MSMEG_2169	2245536	2247044	-	1509	accD	-1.48957	1.6943	0.00233208	0.00681177
MSMEG_2170	2244650	2245630	+	981		-1.03696	1.465	0.0900744	0.150049
MSMEG_2171	2247041	2248261	-	1221		-0.747332	3.12924	0.0172855	0.0376006
MSMEG_2172	2248470	2249870	-	1401		-0.0779846	2.57636	0.799909	0.84977
MSMEG_2173	2250029	2250721	+	693		-1.51461	5.32971	5.43382e-10	2.2232e-08
MSMEG_2174	2250877	2253087	+	2211		-0.355027	8.78127	0.000660001	0.0023431
MSMEG_2175	2253444	2254820	-	1377		0.372608	5.80038	0.00310485	0.00875271
MSMEG_2176	2253121	2253447	+	327		0.155898	6.20475	0.136698	0.21041
MSMEG_2177	2254841	2256019	-	1179		0.548497	5.55623	0.000124496	0.000575973
MSMEG_2179	2256454	2257758	+	1305		0.852309	4.75987	3.28493e-05	0.000186614
MSMEG_2180	2257799	2258323	-	525		0.923841	2.73892	0.00585976	0.0149035
MSMEG_2181	2258987	2259802	-	816		0.915457	2.58538	0.00697142	0.0173117
MSMEG_2182	2258412	2259011	+	600		0.342391	3.4454	0.153065	0.230696
MSMEG_2183	2259796	2260779	-	984		0.0888584	2.73987	0.725231	0.7921
MSMEG_2184	2260965	2262506	+	1542		-1.20137	3.44096	0.00017067	0.000748493
MSMEG_2185	2262515	2263351	+	837		-0.312611	1.96403	0.367127	0.471886
MSMEG_2186	2263348	2263971	+	624		-0.204277	1.52162	0.640596	0.722619
MSMEG_2187	2263968	2265989	+	2022		-0.0841627	2.9613	0.797825	0.848008
MSMEG_2188	2267604	2268578	-	975		-0.410081	5.75795	0.00225285	0.00661264
MSMEG_2189	2265986	2267656	+	1671	atzF	-0.101108	5.79312	0.383771	0.488243
MSMEG_2190	2268648	2269790	-	1143		0.147404	1.92458	0.700961	0.77308
MSMEG_2191	2269802	2271034	-	1233		0.05719	2.56712	0.811174	0.858687
MSMEG_2192	2271168	2271569	+	402		-0.282575	4.30203	0.150239	0.22711
MSMEG_2193	2272412	2273065	-	654		0.0433646	4.41615	0.772879	0.828411
MSMEG_2194	2271642	2272415	+	774		0.232399	3.54005	0.286415	0.385453
MSMEG_2195	2273072	2273773	-	702		-0.405531	5.37955	0.0171791	0.0374101
MSMEG_2196	2275150	2276997	-	1848		-0.0693191	7.08432	0.474385	0.577307
MSMEG_2197	2274343	2275170	+	828		0.349758	5.78786	0.0211857	0.0447519
MSMEG_2198	2277027	2279198	-	2172		-0.126846	7.07519	0.157825	0.236738
MSMEG_2199	2279195	2279959	-	765		0.148296	4.7331	0.4327	0.537907
MSMEG_2200	2280439	2281332	+	894	purU	-0.35432	7.27769	0.00195607	0.00587502
MSMEG_2201	2281354	2281806	+	453		0.00204853	5.98947	0.985708	0.990081
MSMEG_2202	2281948	2283312	+	1365		0.715506	5.18471	3.20749e-05	0.000183084
MSMEG_2203	2283309	2284205	+	897		0.52492	2.23228	0.0811972	0.137676
MSMEG_2204	2284280	2285101	-	822		0.413315	3.75511	0.0542184	0.0983726
MSMEG_2205	2285144	2286337	-	1194		0.453716	3.72419	0.0539104	0.0979028
MSMEG_2206	2286455	2287189	+	735	fabG	0.721723	3.30401	0.00582662	0.0148347
MSMEG_2207	2287186	2288409	+	1224		0.468593	5.07719	0.00758362	0.0186611
MSMEG_2208	2288417	2289610	+	1194		0.0042115	4.38312	0.984507	0.989481
MSMEG_2209	2289614	2290282	+	669		-0.34192	3.57738	0.10451	0.169471
MSMEG_2211	2291531	2292370	-	840		0.484794	4.94855	0.00956008	0.0227209
MSMEG_2213	2293527	2294720	+	1194		0.482561	1.4033	0.31094	0.411788
MSMEG_2215	2294995	2296497	-	1503		0.58579	1.65726	0.210365	0.30018
MSMEG_2219	2300197	2301003	-	807		0.532244	1.69896	0.163806	0.243996
MSMEG_2224	2303045	2304229	+	1185		-0.12284	5.56673	0.287564	0.386651
MSMEG_2225	2304294	2305031	-	738		-0.611597	6.54398	4.00362e-06	3.13067e-05
MSMEG_2226	2305009	2305179	-	171		-0.0772245	1.55812	0.844734	0.884045
MSMEG_2227	2305317	2306081	+	765		-0.243377	2.41825	0.392582	0.497336
MSMEG_2228	2306091	2306888	+	798		0.105954	1.85139	0.791486	0.842618
MSMEG_2229	2307025	2307846	+	822		-0.316887	1.41446	0.522406	0.620662
MSMEG_2230	2307861	2309111	+	1251		0.657585	1.11279	0.132215	0.205165
MSMEG_2235	2313886	2315121	-	1236		0.813186	1.00124	0.0561172	0.101071
MSMEG_2242	2322534	2324021	+	1488		1.09599	1.78155	0.0132846	0.0298866
MSMEG_2244	2326291	2327307	-	1017		0.940411	1.32653	0.0972038	0.159833
MSMEG_2245	2327539	2327985	+	447		0.917705	3.07273	0.000793511	0.00273906
MSMEG_2246	2327988	2328650	-	663		-0.141511	4.98436	0.31223	0.412979
MSMEG_2247	2328800	2329819	+	1020		1.54332	2.91757	2.68455e-05	0.000157749
MSMEG_2248	2330943	2333096	-	2154		0.199501	5.55771	0.117453	0.186219
MSMEG_2249	2329816	2330946	+	1131		-0.258144	6.77539	0.0114855	0.0264255
MSMEG_2251	2333298	2333648	+	351		-0.0511565	4.30488	0.745296	0.807089
MSMEG_2252	2333717	2335201	+	1485		0.67567	2.87701	0.0149361	0.0330183
MSMEG_2254	2335507	2336553	+	1047		0.773587	2.37429	0.0198459	0.0422936
MSMEG_2255	2336583	2338136	-	1554		0.928713	2.22665	0.00941297	0.0224068
MSMEG_2256	2338240	2339292	+	1053		0.871876	1.23061	0.133868	0.207138
MSMEG_2257	2339303	2340538	+	1236		0.722301	2.81467	0.0250958	0.0515178
MSMEG_2259	2340686	2342992	-	2307		0.00740009	6.04266	0.95247	0.967997
MSMEG_2260	2343165	2344226	-	1062		0.818443	2.67805	0.00430964	0.0115245
MSMEG_2261	2344455	2345024	+	570		-0.896249	3.6212	0.000705751	0.00249074
MSMEG_2262	2345095	2346066	+	972	hybA	-0.359952	5.50098	0.0215802	0.0454073
MSMEG_2263	2346098	2347705	+	1608	hybC	-0.29745	6.39558	0.00970047	0.0229997
MSMEG_2264	2347746	2348543	+	798		-0.501945	4.34998	0.0190963	0.0409294
MSMEG_2266	2348549	2348812	+	264		0.0864357	4.2237	0.614513	0.700825
MSMEG_2268	2350076	2350963	+	888		-0.423244	4.06061	0.0472129	0.0873577
MSMEG_2269	2350975	2352150	+	1176		-0.582601	4.673	0.00131392	0.00418077
MSMEG_2270	2352162	2352983	+	822		0.164698	5.57854	0.237794	0.331349
MSMEG_2271	2352990	2353769	-	780	hypB	0.0200978	6.9794	0.838761	0.879795
MSMEG_2272	2353782	2354117	-	336	hypA	0.104724	5.06352	0.482104	0.583559
MSMEG_2273	2354278	2356566	+	2289	hypF	0.55469	7.47101	1.66945e-05	0.000105012
MSMEG_2274	2356566	2356826	+	261	hypC	0.465706	3.77201	0.0167056	0.036475
MSMEG_2275	2356823	2357926	+	1104	hypD	-0.448423	6.73519	0.000113518	0.000534698
MSMEG_2276	2357919	2358992	+	1074	hypE	-0.687593	6.17186	1.71633e-06	1.55798e-05
MSMEG_2277	2358993	2360522	-	1530	dnl1	-0.37399	6.29825	0.00150633	0.00469645
MSMEG_2278	2360646	2362238	-	1593		0.561987	3.81923	0.00851994	0.0205675
MSMEG_2279	2362387	2363154	+	768		-0.393222	2.0722	0.228155	0.320757
MSMEG_2280	2363217	2364947	+	1731		-0.431175	5.08686	0.00668951	0.0167224
MSMEG_2299	2381113	2383233	+	2121		-0.427496	2.83404	0.0952097	0.157029
MSMEG_2310	2391489	2392988	+	1500		-0.762748	1.55514	0.0574582	0.103125
MSMEG_2313	2393815	2394789	+	975		-1.55345	2.15921	0.0196875	0.0420459
MSMEG_2341	2422408	2422818	-	411		-2.21324	3.78872	2.13161e-07	2.73393e-06
MSMEG_2342	2421207	2422448	+	1242		0.3696	3.13478	0.209223	0.298775
MSMEG_2343	2422826	2423842	-	1017		-2.78114	6.76521	6.33924e-14	2.59808e-11
MSMEG_2344	2423839	2425356	-	1518		-1.96288	8.34875	1.09394e-13	3.4442e-11
MSMEG_2346	2426030	2426977	-	948		-0.777303	9.18131	1.59011e-06	1.46546e-05
MSMEG_2347	2426974	2428527	-	1554		-0.25136	9.1259	0.0486351	0.0895737
MSMEG_2349	2430027	2431571	-	1545		-0.574501	6.50305	8.81936e-06	6.15606e-05
MSMEG_2350	2431568	2432341	-	774		-0.400039	5.39465	0.00416761	0.0111897
MSMEG_2351	2432570	2433361	+	792	etfB	-0.798317	9.2979	1.31059e-08	2.7317e-07
MSMEG_2352	2433444	2434385	+	942	etfA	-0.853836	9.75304	1.71255e-08	3.42624e-07
MSMEG_2353	2434550	2435293	+	744		-0.323598	4.20771	0.060908	0.108148
MSMEG_2354	2435295	2435942	+	648		-0.410055	2.20684	0.200284	0.288628
MSMEG_2355	2436064	2436912	+	849		1.90615	1.74084	0.000127727	0.000588648
MSMEG_2357	2437787	2438995	+	1209		-0.160252	8.10096	0.111113	0.178054
MSMEG_2358	2438992	2440062	+	1071	trmU	-0.0493871	8.01166	0.567354	0.661324
MSMEG_2359	2440088	2441098	+	1011		0.24785	5.68597	0.0786689	0.133997
MSMEG_2360	2441100	2442674	-	1575		-0.372253	6.47121	0.00499237	0.0130185
MSMEG_2361	2442671	2443087	-	417		-0.542019	4.46949	0.000916793	0.00310195
MSMEG_2362	2443172	2445277	+	2106	ligA	-0.459484	8.20977	1.9245e-05	0.000118318
MSMEG_2363	2445348	2446007	-	660		-0.238929	5.42961	0.0523168	0.0954434
MSMEG_2364	2446108	2446407	+	300	gatC	0.259969	5.63414	0.100469	0.164075
[truncated: 3,983 more rows]
