# Supplementary material for: Genome-Wide Transcriptional Response of Mycobacterium smegmatis MC2155 to G-Quadruplex Ligands BRACO-19 and TMPyP4
Source: Front Microbiol. 2022 Mar 4;13:817024. doi: 10.3389/fmicb.2022.817024 (PMC8931766; doi:10.3389/fmicb.2022.817024)
Supplement: Supplementary file 2 [file Table_2.XLSX]

## Sheet: PQSs on the mRNA-like strand
Table S2. PQSs identification in M. smegmatis MC2155 genome
locus_tag	Gene strand	Gene name	PQS strand	PQS start	PQS end	PQS	PQS score	PQS length
MSMEG_0013	+		+	12623	12670	GGGGCTGGGGACCGGAGGGCAACACGGCGGGTACTACGCCGTGGCGGG	40	48
MSMEG_0092	+		+	117832	117862	GGGGAATGGGCTTCTACGCGGGCTATGTGGG	42	31
MSMEG_0126	-		-	148038	148067	GGGCGGGCGCCTCGGTGGGACGGTCCGGGG	44	30
MSMEG_0158	+		+	182274	182302	GGGCTGGGTGCTCAAGTGCAAGGGCTGGG	40	29
MSMEG_0198	-		-	223366	223390	GGGCTGCGGGCGACAGGGAGCCGGG	42	25
MSMEG_0232	+		+	260957	260994	GGGCCGGGGTGACGACCGGGGCGGTGATGGTGATCGGG	42	38
MSMEG_0256	+		+	290557	290589	GGGTGCACCGGGCGCTGGTCGCGCGGGGCTGGG	40	33
MSMEG_0362	-		-	402706	402740	GGGGCTGGTGCTCGGCGGGTGGGTGCGGGCCGGGG	51	35
MSMEG_0401	+		+	456575	456607	GGGTTCAACTACCTGGGCCGGCTCGGGGCGGGG	43	33
MSMEG_0403	+		+	466664	466694	GGGATCTGGGAGTTGATCGTGGGCCTCGGGG	42	31
MSMEG_0407	+		+	471371	471405	GGGTGCGGGGGATCACCGGGTGCTCATCGACGGGG	44	35
MSMEG_0410	+		+	487201	487234	GGGCCGGGCGAACTGGTGGCCGGGGCAGATCGGG	40	34
MSMEG_0425	-		-	499812	499835	GGGCCTGGGCTGGGGTTTCCTGGG	48	24
MSMEG_0430	+		+	505598	505625	GGGCGGCGGGTATGGGTGGATCGCTGGG	44	28
MSMEG_0432	-		-	508309	508346	GGGGGCCGAAGGCCACGGGGGCACTGCGGGCCGCCGGG	40	38
MSMEG_0433	-		-	508868.0 | 509596.0	508898.0 | 509627.0	GGGTGCGGTCGGGGCGCTGGGCGGCGTGGGG | GGGCTGGGCGCTGGGACTCAACGCGGGCGGGG	50.0 | 47.0	31.0 | 32.0
MSMEG_0444	+		+	518232	518258	GGGGCGGGCAGGACTGGGCACGGTGGG	50	27
MSMEG_0460	-		-	536886	536908	GGGCCACAGCATGGGCGGGTGGG	44	23
MSMEG_0482	+		+	561419	561446	GGGGCATGGGGCCACGTGGAGGGCCGGG	50	28
MSMEG_0483	+		+	562205	562235	GGGTTTCGGTGCGGGTGGGGAGTACGCGGGG	50	31
MSMEG_0502	-		-	581951.0 | 582145.0	581974.0 | 582172.0	GGGTTTGGGACGCCGGGTGGCGGG | GGGGCAGGAGACCACGGGCCCGGGCGGG	46.0 | 42.0	24.0 | 28.0
MSMEG_0564	-		-	639794	639817	GGGACTGGGCGCGGGCGGCGAGGG	47	24
MSMEG_0629	+		+	710467	710494	GGGTGGTCGACCTGGGGTGCGGGCCGGG	46	28
MSMEG_0648	+		+	730131	730154	GGGACGGCGGGGCGGGCGGCCGGG	52	24
MSMEG_0665	-		-	749914	749939	GGGATTGGGTTTGCGACGGGCGTGGG	44	26
MSMEG_0666	+		+	748472	748508	GGGCCGGGCGGCTTCAGCGACGGGGAGGGGGTAGGGG	53	37
MSMEG_0716	+		+	804057	804088	GGGATTCGCGGTGGGCGGTGAGTGGGGCGGGG	50	32
MSMEG_0725	+		+	812459	812486	GGGTCATGCGGGAGATGGGTTGGCGGGG	48	28
MSMEG_0746	+		+	834476	834502	GGGTGTGGGAGGCGATGCAGGGCCGGG	43	27
MSMEG_0820	-		-	907735	907778	GGGGTGACGCTGCTGGGCCGTTGGTGGGGCATGAACGGGCAGGG	42	44
MSMEG_0868	-		-	953659	953694	GGGCGGCAGGGGCGGAACGTCGTGGGTTCAGGCGGG	42	36
MSMEG_0974	+	ccsB	+	1047904	1047939	GGGCCGAGGAGGCCTGGGGCCGCTACTGGGGCTGGG	42	36
MSMEG_1005	+		+	1074861	1074890	GGGCGCTGTGGGCGCTCGGGAACTACGGGG	43	30
MSMEG_1049	+		+	1117947	1117969	GGGCCGTCTGGGCTGGGGCTGGG	50	23
MSMEG_1096	+		+	1160272.0 | 1160644.0	1160298.0 | 1160675.0	GGGCGGGCCGCGGTCAACGGGCAGGGG | GGGGCGGGCTTCACCGGGGGCCACCATGAGGG	46.0 | 44.0	27.0 | 32.0
MSMEG_1107	+		+	1171546	1171579	GGGATCAGGCGATCCGCAGGGTGCGAGGGCGGGG	40	34
MSMEG_1129	+		+	1190096	1190136	GGGTCGGCGTGGGCACCGGGGCGTCATGGGGCAACGCCGGG	43	41
MSMEG_1141	+		+	1204019	1204048	GGGGCTGTCCACCGTGGGCGGGCCGACGGG	40	30
MSMEG_1164	+		+	1227458	1227485	GGGCGTGGGCAACGGGCTGGGCAACGGG	46	28
MSMEG_1207	+		+	1276761	1276785	GGGGCCTGTTGGGGCCGGGCAAGGG	52	25
MSMEG_1239	-		-	1310992	1311019	GGGCGGCGGGTATGGGTGGATCGCTGGG	44	28
MSMEG_1252	+		+	1333521	1333543	GGGAGCGTTCGGGCTGGGCCGGG	45	23
MSMEG_1260	-		-	1348734	1348755	GGGTTGCTGGGGCGGGCGAGGG	55	22
MSMEG_1298	+		+	1391962	1391998	GGGGTCATGCCGTGGCGGGCGACCGTGGGAAGCGGGG	42	37
MSMEG_1325	-	recD	-	1421616	1421644	GGGCTGACGGTGTTGACGGGTGGGCCGGG	40	29
MSMEG_1328	-	recC	-	1425678	1425725	GGGCGGCCCGCGCGGGGCACCACACCGCGGGTCGAGGGGCTGGGCGGG	40	48
MSMEG_1354	-		-	1448209	1448235	GGGGGACCCGGGCTGGTTCGGGCCGGG	44	27
MSMEG_1363	+		+	1457730	1457768	GGGGGAGGGCTCGTGCTCGACGGGGCGCCGTACGACGGG	40	39
MSMEG_1387	+		+	1490034	1490054	GGGCATCTGGGAGGGCTCGGG	48	21
MSMEG_1388	+		+	1490979	1491025	GGGTGTGGGGCGTACCGGCCGCAGGGTTGTGGGCGCACCGGCTGGGG	40	47
MSMEG_1413	-	rocD	-	1515793	1515832	GGGGTGCTCGCGGTGCGGGGCCGGGGGCTGTGGGCCGGGG	54	40
MSMEG_1456	-		-	1553298	1553331	GGGGAGGTCCGGGAGAGCTACCGGGAGGCCAGGG	40	34
MSMEG_1488	+		+	1580893	1580927	GGGATGGGCGGCATGGGGTACAGCTTCGGCGCGGG	40	35
MSMEG_1533	-		-	1622832	1622858	GGGCGGTTCGGGTGTGGGCGACGTGGG	44	27
MSMEG_1540	-		-	1630386	1630412	GGGGTCGGGCCGCCCGGGACGTTCGGG	42	27
MSMEG_1571	-		-	1660440.0 | 1660554.0	1660475.0 | 1660588.0	GGGGTTGATCGCGTGCGGGTTGGCCGTGGGGCTGGG | GGGCTGGGCACCGGGCGGGCCGGGCTGCTGACGGG	44.0 | 44.0	36.0 | 35.0
MSMEG_1575	+	alr	+	1666515	1666545	GGGGACGGGGTGTCGTACGGGCACCGGTGGG	48	31
MSMEG_1625	+		+	1715811	1715850	GGGCCTGCGGGGCAAGGGACTGGCCGCGGGCAAGGTCGGG	41	40
MSMEG_1643	+		+	1737968	1738001	GGGGCCTTCCTGGCGACCGGGCCGCGGGGGCGGG	42	34
MSMEG_1686	-		-	1779997	1780024	GGGCGCGGGTCTCCGACGGGTGGGCGGG	46	28
MSMEG_1721	+		+	1816446	1816473	GGGTCATGCGGGAGATGGGTTGGCGGGG	48	28
MSMEG_1746	+		+	1838999	1839027	GGGGCGGCCGGGCCCTCAACGAGGGTGGG	41	29
MSMEG_1758	-		-	1850468	1850501	GGGAGGGCGGGCGCTTCGTCGGACGGGCCGCGGG	42	34
MSMEG_1762	-		-	1853734	1853756	GGGCCGGGAGGTGGGCCCGCGGG	42	23
MSMEG_1805	-		-	1883003	1883032	GGGGCGATGCTGGGCCTGGGTCCGCAGGGG	46	30
MSMEG_1821	+		+	1896478	1896504	GGGCCAGGGCCGATGGGGATGACTGGG	44	27
MSMEG_1872	-		-	1949514	1949540	GGGTCGGGCTGGAAGGGCGGCGCCGGG	43	27
MSMEG_1876	+		+	1953214	1953256	GGGTGTGTTCGAGACGGGGGAGGGGGCGCTACCCGATCCGGGG	40	43
MSMEG_1877	+		+	1955073	1955100	GGGTGCGGGATTCGGTGGGGCTCTCGGG	47	28
MSMEG_1932	-		-	2011177	2011211	GGGGTACGGGTACGGGTCCGGTTACGGCCGCGGGG	44	35
MSMEG_1952	+		+	2030486	2030511	GGGCACCAGGGCGCGGGAGCGGTGGG	43	26
MSMEG_2083	-		-	2160779	2160807	GGGCCGCCGAGGGGCAGGGCGCATTCGGG	42	29
MSMEG_2109	+		+	2187244	2187267	GGGGCCGGGCGGGGTGATCCTGGG	54	24
MSMEG_2133	-		-	2208503	2208567	GGGATCCGGCGCCGCGGGCGGGGCGACCGTGGTGCGCGGGGTGTGGGGGTTCTGCGGTGACGGGG	42	65
MSMEG_2162	+		+	2238193	2238230	GGGGCGGAGGGTGGGTCTCGGCGGCCGGGCTGGGCGGG	50	38
MSMEG_2163	+		+	2239930	2239961	GGGGTCAAGGAATCGGGAAACACGCGGGAGGG	43	32
MSMEG_2167	+		+	2244389	2244432	GGGAGGGGTGTCGCCTCCGGGGTGGCCGCGACCAACGGGGCGGG	44	44
MSMEG_2187	+		+	2264415	2264446	GGGGGACACCAGGGACGGGTGCTCGGCGCGGG	43	32
MSMEG_2231	+		+	2310233	2310255	GGGGGAGCAGGGTGTGGGCTGGG	56	23
MSMEG_2252	+		+	2335124	2335168	GGGCACATCGCGTGGGTGGGCGACGAGCAGGGGGATCTCGAGGGG	42	45
MSMEG_2269	+		+	2352022	2352052	GGGGAGAACCGTTGGGACCTGGTGGGCCGGG	41	31
MSMEG_2280	+		+	2363954	2363986	GGGGATGACCGGGTTGTTGGGGTTCGCCTCGGG	44	33
MSMEG_2285	+		+	2368123	2368152	GGGCGCTGTGGGCGCTCGGGAACTACGGGG	43	30
MSMEG_2329	+		+	2411209	2411231	GGGCCGTCTGGGCTGGGGCTGGG	50	23
MSMEG_2422	+		+	2502630	2502658	GGGTGCACGGGCACGTGCAGGGCGTGGGG	44	29
MSMEG_2430	+	ffh	+	2515905	2515928	GGGCAGATGGGCATGGGCTTCGGG	44	24
MSMEG_2467	+		+	2548486	2548530	GGGCGGGGTGTACGGGGTGACCCGAGGGTTGCAGGCCGCGGCGGG	41	45
MSMEG_2471	-		-	2554014	2554065	GGGCACCGGGGTGGCCGGGTTCACTGGGGTCTCTGGGATCACTGGCGCCGGG	40	52
MSMEG_2478	-		-	2562498	2562535	GGGCTCGACTGGGAGGGCGAGGTGGTGGCCTGGGTGGG	42	38
MSMEG_2549	+		+	2633653	2633682	GGGCATCTGGGACTCCGGGTCGAAGTGGGG	42	30
MSMEG_2550	+		+	2634954	2634989	GGGCGCTCGAGCGGGGCGCCCACCGGGGCATAGGGG	42	36
MSMEG_2553	-		-	2637593	2637624	GGGATCGGGCGCGCGACCGCGGGCCTGCGGGG	40	32
MSMEG_2567	+		+	2651431	2651461	GGGCCAGATCGAGGTGACGGGGGAGGGCGGG	45	31
MSMEG_2588	+	cobQ	+	2670818	2670842	GGGAGGGCCGGGTCGATGGCCTGGG	43	25
MSMEG_2627	-		-	2707997.0 | 2708051.0 | 2708211.0	2708034.0 | 2708085.0 | 2708316.0	GGGCTGGGTGCCGGAGCGCCGGGCTTGGGGGCCGCGGG | GGGGGCTGCGGGGCGGCCGGCTTGGGCGCCGCGGG | GGGGCCGGCTTGGGGGCCGGGCCGGGCCGGGGACCGGGTGTGGCACCGGGCGTCGGGCGCGGGCCGGGCGTGGCGCCAGGGGCGGGCGCCGCGGGTGCGCTCGGGG	42.0 | 44.0 | 45.0	38.0 | 35.0 | 106.0
MSMEG_2674	-		-	2753671	2753698	GGGTCATGCGGGAGATGGGTTGGCGGGG	48	28
MSMEG_2689	-		-	2765827	2765853	GGGCGACGCCTGGGGCCGCCGGGCGGG	42	27
MSMEG_2746	-		-	2816626	2816654	GGGGAGGGGTTCGGGGGACGGATTCGGGG	64	29
MSMEG_2762	+		+	2829047	2829111	GGGGGAGCACGTCCTCGGGGAGGAGGAAGGCGGGAAGCAGGAGGGTCGCGCGGGGCTGAGCTGGG	41	65
MSMEG_2796	+		+	2862280	2862316	GGGATCGTGTACGGGGTGGTGATGGGCGGGTTCGGGG	50	37
MSMEG_2813	+		+	2876604	2876640	GGGAGATTCTCGGGGGAGTCACCGGGGCGCGGCCGGG	42	37
MSMEG_2815	+		+	2878548	2878573	GGGGTCGGGCCTCAAGGGTGTTGGGG	52	26
MSMEG_2830	-		-	2893389	2893416	GGGCGGCGGGTATGGGTGGATCGCTGGG	44	28
MSMEG_2873	+		+	2934874	2934901	GGGCGTGCCGTTCCGGGGCGGGGCGGGG	54	28
MSMEG_2894	+		+	2958124	2958150	GGGGTGATCGGGACGGGATCCTCGGGG	51	27
MSMEG_2907	-		-	2969314	2969357	GGGAACGCCCGCGCGGTGGGCGGCGCTGGGGATCGCGGGGTGGG	42	44
MSMEG_2963	+		+	3027615	3027645	GGGAGGCGCTGCGGGCGCGGGTTCGTCGGGG	44	31
MSMEG_2972	+		+	3037794	3037819	GGGATGGGTCGGGGTCAACACCTGGG	46	26
MSMEG_2973	-		-	3039139	3039162	GGGCAAGGGCACCGGCGGGCCGGG	42	24
MSMEG_2975	+		+	3041199	3041225	GGGCGGGGTTTGATCGGGGGGCTGGGG	62	27
MSMEG_2999	-		-	3065842	3065876	GGGATGCTGGGTGTCGGGCCACGGTGAGGGCTGGG	42	35
MSMEG_3016	+		+	3085151	3085174	GGGCGCCGAGGGCTCGGGTCCGGG	42	24
MSMEG_3037	+		+	3108948	3108978	GGGCCGGGGTCGTGATCCGTGGGGCCGCGGG	44	31
MSMEG_3047	+	carB	+	3120200	3120217	GGGCGGGCTGGGCTCGGG	52	18
MSMEG_3088	+		+	3161451	3161479	GGGGTCGGCGGGCGGGTCGACATCGTGGG	46	29
MSMEG_3091	-		-	3164160	3164203	GGGCGGGGAGAGATCGTCGGGCTGGCGGGGCTGGGAGGCGCGGG	49	44
MSMEG_3112	-		-	3187511	3187539	GGGCTGGGGGCCTGGGTCAGCAACGCGGG	44	29
MSMEG_3162	+		+	3238570	3238599	GGGGTCATGGCGGGCTTCGGGCACGTCGGG	44	30
MSMEG_3171	-		-	3248482	3248518	GGGGGTGGGTCTGATCCTTGCCGGGGGTGTCGCGGGG	48	37
MSMEG_3174	+		+	3249930	3249957	GGGCGCTGGGGCTCGGGTTGATCCTGGG	44	28
MSMEG_3222	+		+	3300251	3300275	GGGAGGGCGGCCTCGGGATCTGGGG	49	25
MSMEG_3223	+		+	3302053	3302085	GGGTTCGGGCGGATCTATCTGGGGCAGACCGGG	40	33
MSMEG_3241	+		+	3324972.0 | 3325407.0 | 3325640.0	3325017.0 | 3325448.0 | 3325672.0	GGGGACCGGCTGCCGGGCATCGGGGCGCCGGTGCGCCGGGTGTGGG | GGGGTGGCGCTGGGCGGGGCGGAGGTGGGCTTTTTGGCCGGG | GGGCGGGCTGGTGCTGCTGGGAATGGGCGCGGG	40.0 | 47.0 | 44.0	46.0 | 42.0 | 33.0
MSMEG_3252	+		+	3335051	3335078	GGGCGGGCGCGGGCGTGATCGCGCTGGG	40	28
MSMEG_3404	+		+	3477912	3477938	GGGGCCGGGTGATCGGCACCGGGCGGG	45	27
MSMEG_3505	+		+	3567614	3567638	GGGGACGGGACCGGGTCGATCCGGG	46	25
MSMEG_3516	+		+	3579133	3579160	GGGCAGGGACGCGGGTGAGCTTGCCGGG	40	28
MSMEG_3557	-		-	3617990	3618020	GGGTGTGGTGGTGGGCGCTCGGGTGGGAGGG	48	31
MSMEG_3600	+		+	3663215	3663249	GGGGGATCAGGGATCAGGGCTGCTTCTGGCCGGGG	44	35
MSMEG_3663	-		-	3728979	3729005	GGGTGGCAGGGCCGCCAGGGGGTGGGG	54	27
MSMEG_3669	+		+	3735699	3735726	GGGGAACCGGGCGAGCGGGCCAATTGGG	44	28
MSMEG_3685	+		+	3750424	3750449	GGGCGAGAAGGGCGACGGGGTGTGGG	50	26
MSMEG_3756	-	rrlA	-	3822927	3822956	GGGTAGGGGTTGTGTGTGCGGGGTTGTGGG	52	30
MSMEG_3778	-	pheS	-	3847869	3847895	GGGCGGGCCAGGGTGGGTCGAGTGGGG	53	27
MSMEG_3850	-		-	3922901	3922934	GGGCCGGGGTCGGCCTGGTGCGCGGGGGAGCGGG	46	34
MSMEG_3851	+		+	3922444	3922479	GGGCAACTGGGTTGCCGGGTGGGTGGATTTCGCGGG	40	36
MSMEG_3864	-	cobN	-	3935615	3935643	GGGTCCAAGCCGGGCACCTACGGGGCGGG	40	29
MSMEG_3930	-		-	3999094	3999116	GGGCCTTTCGGGACGGGCTGGGG	50	23
MSMEG_3964	+		+	4033900	4033932	GGGGATGACCGGGTTGTTGGGGTTCGCCTCGGG	44	33
MSMEG_3975	+		+	4044767	4044787	GGGGATGGGTCGGGCGGCGGG	57	21
MSMEG_4032	-		-	4103566.0 | 4103676.0	4103599.0 | 4103701.0	GGGTGGGAGGGGCCGGGGGAGCGTGGTGTCCGGG | GGGTTGGTTCCGGGTGGGGTGCCGGG	52.0 | 48.0	34.0 | 26.0
MSMEG_4060	+		+	4132858	4132877	GGGTTTCGGGTGGGGGTGGG	60	20
MSMEG_4062	+		+	4134824	4134852	GGGAGGGCAGTCTGTCGATGTGGGTCGGG	40	29
MSMEG_4064	-		-	4136922.0 | 4137032.0	4136955.0 | 4137057.0	GGGTGGGAGGGGCCGGGGGAGCGTGGTGTCCGGG | GGGTTGGTTCCGGGCGGGGTGCCGGG	52.0 | 48.0	34.0 | 26.0
MSMEG_4092	-		-	4169432	4169464	GGGGGTCGTCTCGAACTAGGGGTCGGGTCGGGG	52	33
MSMEG_4116	-		-	4197017	4197039	GGGGCCGGGACCATGGGGTCGGG	55	23
MSMEG_4178	+		+	4255406	4255430	GGGTCAGCCTGGGTTTGGGGCCGGG	46	25
MSMEG_4192	-		-	4272141	4272167	GGGTCGGAACCATGGGGCTGGGGTGGG	52	27
MSMEG_4202	-		-	4279455	4279489	GGGACGGGGCGGGAGCACTCGCCGGGCTGCTCGGG	44	35
MSMEG_4206	-		-	4289438	4289480	GGGTGGGCGCGAGATGGGTTACATGGGGCCGGGTCTGCCGGGG	46	43
MSMEG_4211	+		+	4295729	4295747	GGGCGGGCGGGGCATCGGG	58	19
MSMEG_4241	+		+	4325538	4325559	GGGTTGCCGGGGTGGGGCTGGG	59	22
MSMEG_4249	-		-	4333018	4333041	GGGACCGGGCGACGACGGGCCGGG	42	24
MSMEG_4263	+		+	4347905	4347931	GGGCGTGTGGGTCGCGGTGGGCATGGG	44	27
MSMEG_4278	-	gcvT	-	4361462	4361485	GGGCGGGGAACCCGCGGGTCTGGG	46	24
MSMEG_4350	-	dapB	-	4438725	4438752	GGGACGTCGGGGAGATCTGCGGGTTGGG	47	28
MSMEG_4352	-		-	4440128	4440158	GGGGGTACACGGGGCGCCGGTGGGAGTGGGG	55	31
MSMEG_4353	-		-	4441274	4441301	GGGACTGTGGATGGGGGTGGGAGTCGGG	51	28
MSMEG_4362	-		-	4449518	4449537	GGGCCGGGGAGGGTCTCGGG	55	20
MSMEG_4367	-		-	4455633	4455656	GGGCCAGGGCTGGGGTTACACGGG	49	24
MSMEG_4384	+		+	4474520	4474546	GGGGAGCTTCGCGGGCCGCGGGCTGGG	45	27
MSMEG_4389	+		+	4481564	4481596	GGGAGGGTTCGTGGGAGGACGACGCCGTCGGGG	42	33
MSMEG_4421	+		+	4503792	4503819	GGGAGCCACTGGGCCAGGGCAACTGGGG	42	28
MSMEG_4461	-		-	4543960	4543986	GGGTGCTGGGGCGGGTCCTCGGCGGGG	52	27
MSMEG_4477	-		-	4560581	4560610	GGGCCGTGCGCGGGCAGTGGGGCAGCGGGG	48	30
MSMEG_4515	-		-	4601215	4601243	GGGCGTGGTGTTGACGGGTCTGGGCGGGG	47	29
MSMEG_4521	+		+	4608779	4608802	GGGTGCCGGGGTACGGGTGCTGGG	50	24
MSMEG_4644	-		-	4730653	4730681	GGGCGGGGCTTCGCGTCGTATGGGGCGGG	50	29
MSMEG_4730	+		+	4829537	4829559	GGGCGCTGCAGGGTCTGGGCGGG	46	23
MSMEG_4736	-		-	4837113	4837148	GGGTTATCTGGGGTGGCATGGTCGGGGCAATCTGGG	44	36
MSMEG_4739	-		-	4839525	4839565	GGGTCGGGATTCGGGGTGTCGGGCATGTATTTCGGTGCGGG	42	41
MSMEG_4740	-		-	4840892	4840920	GGGCCGGGAATACATGGTGGGCGGATGGG	42	29
MSMEG_4757	-		-	4856532.0 | 4860236.0	4856552.0 | 4860262.0	GGGAGCTGGGGCCGGGCTGGG | GGGCACCGAAGCGTGGGTGGGTGCGGG	54.0 | 42.0	21.0 | 27.0
MSMEG_4810	+		+	4909579	4909619	GGGGCCGTGCATCATCGCGGGCGGCTCGGGCGGGGCCAGGG	42	41
MSMEG_4930	-	rrlB	-	5027260	5027289	GGGTAGGGGTTGTGTGTGCGGGGTTGTGGG	52	30
MSMEG_4971	-		-	5067995	5068023	GGGCGGGCACCGGGTTCCGGGCCATCGGG	41	29
MSMEG_4986	-		-	5082406	5082429	GGGGCCTGGGATCCAAGGGTTGGG	48	24
MSMEG_5042	-		-	5136602	5136626	GGGAAGGGGCGGGCAAGCCTTCGGG	48	25
MSMEG_5046	-		-	5144783	5144818	GGGGCAGTCGAAGGACTGGGCGCCGTGGGTGTGGGG	44	36
MSMEG_5051	+		+	5152168	5152197	GGGCTTCGCGCTGGGCGGCGAATGGGCGGG	40	30
MSMEG_5076	+		+	5176715	5176741	GGGCGTGGGCAACGGCCTGGGCGCGGG	42	27
MSMEG_5081	-		-	5181051	5181093	GGGGCGAGGGATCGTGATGCGGGTACCGCTTGAGGGCGGAGGG	40	43
MSMEG_5124	+		+	5223969	5223999	GGGTGGCCGTGGTGGGCGCGGGTCCGGCGGG	40	31
MSMEG_5184	-		-	5284596	5284622	GGGCAAGGGCGGTGGGGTCCCCGCGGG	42	27
MSMEG_5208	-		-	5305597	5305622	GGGTCGCGCTGGGTGCGCGGGTGGGG	49	26
MSMEG_5235	+		+	5326976	5327004	GGGCGCGGTCGGCGGGTTCGTGGGACGGG	42	29
MSMEG_5269	+		+	5360558	5360623	GGGGGCGGCGGGTAGCCGCCGTCGGGCGGCGGGGGCGGCGGGTAGCCGCCGTCGGGCGGCGGCGGG	41	66
MSMEG_5281	+		+	5373016	5373060	GGGTGAGGTGGGGGTGTCGCCGGGCGGGGTCACGACGGCCGTGGG	44	45
MSMEG_5309	-		-	5400540	5400566	GGGAACAGCGGGCCCTGCGGGTCGGGG	43	27
MSMEG_5345	+		+	5428618	5428644	GGGAGGGCGGCGCGGGCCACACCTGGG	40	27
MSMEG_5346	-		-	5429622	5429644	GGGCGGAGCGGGGACCGGGCGGG	52	23
MSMEG_5353	-		-	5436170	5436201	GGGTTTCGTCGCTGTTCGGGGCGAGGGGAGGG	47	32
MSMEG_5397	-	recQ	-	5476855	5476886	GGGCGGGCGGGCTTCTCGACGACGGGTCTGGG	42	32
MSMEG_5398	-		-	5478406	5478433	GGGCGGCGGGTATGGGTGGATCGCTGGG	44	28
MSMEG_5399	-		-	5479232	5479257	GGGCGTGGGACGCCGTGCGGGGCGGG	48	26
MSMEG_5474	+		+	5557794	5557827	GGGAGGCCGGGGACATGCTGCTGCTGGGTTCGGG	40	34
MSMEG_5541	+	pgi	+	5631169	5631192	GGGTTCTGGGACTGGGTGGGCGGG	52	24
MSMEG_5576	+		+	5664594	5664630	GGGCCTGGCGTCCGAGTGGGGCATCTGCGGGGTCGGG	40	37
MSMEG_5588	+		+	5675687	5675718	GGGGCTTCGGCCTGGGCGGGATCTCCATCGGG	40	32
MSMEG_5652	-		-	5742211	5742236	GGGATGGGCGACCGGCGGGCACTGGG	42	26
MSMEG_5674	-		-	5765968	5765997	GGGCGCGGTGCTGGGCGGGGTGTTCTCGGG	46	30
MSMEG_5741	-		-	5825737	5825773	GGGGGTGAGATGGGACGAGGGGATGCCATCACCAGGG	42	37
MSMEG_5747	-		-	5829294	5829316	GGGCCGGCATGGGCGGGACGGGG	52	23
MSMEG_5812	+		+	5878426	5878448	GGGATGCAGGGCGGCGGGTTGGG	48	23
MSMEG_5877	-		-	5938998	5939027	GGGGTGTGGCAGGGCAGTTGGGAGAGAGGG	48	30
MSMEG_5917	+		+	5977489	5977522	GGGGTGCTGGTCGGGGTTTTCGACATGGGCTGGG	46	34
MSMEG_5926	-		-	5987704	5987734	GGGGGAGGGCGGGCCTCCCGGGCCTCCAGGG	43	31
MSMEG_5940	-		-	5999433	5999458	GGGCTGGGTGCTGGGCGAGGCCCGGG	41	26
MSMEG_5942	-		-	6005105	6005129	GGGGCGGGTTTTCTCGACGGGTGGG	49	25
MSMEG_5945	+		+	6007203	6007230	GGGTTCGATCTGGGCAGGGAGGGTTGGG	48	28
MSMEG_5993	-		-	6059323	6059352	GGGCCTGGGTCCGGCGGGCCGGGTCGCGGG	42	30
MSMEG_6058	-		-	6126172	6126202	GGGGTTGGGCATGCGGACCAGGGCGGACGGG	44	31
MSMEG_6106	+		+	6169841	6169871	GGGGCCGGGCACTGGGTGCAGCAGGAGCGGG	42	31
MSMEG_6115	-		-	6178416	6178458	GGGCGCTGGGACCCTCAGGGGTGTTGATCAACGTGGGCAGGGG	40	43
MSMEG_6119	-		-	6181798	6181820	GGGACCGGGTGGGCGCTGCTGGG	45	23
MSMEG_6136	-		-	6199227	6199253	GGGACGGGCTGCGCCTGTGGGTGCGGG	41	27
MSMEG_6140	+		+	6205831	6205878	GGGTTGGGGTCTGGGCGGTTATCTGTGGGCCACCGTCGCGGGAGCGGG	40	48
MSMEG_6223	+		+	6287073	6287097	GGGTGGGCGCGACGGGTGTTCTGGG	44	25
MSMEG_6241	-		-	6306796	6306822	GGGAACGGGAGATCGTCGGGGTGCGGG	48	27
MSMEG_6291	+		+	6356941	6356969	GGGCGCGTCGTGGGGCAACGCGGGTTGGG	44	29
MSMEG_6297	+		+	6363286	6363313	GGGCGGGTGTGGGCACGGTTGCCGCGGG	41	28
MSMEG_6314	-		-	6381661	6381687	GGGCAGGACTGGGGCGGGCTGATCGGG	48	27
MSMEG_6425	-		-	6495268	6495291	GGGCGGGATGCTGGCGTGGGCGGG	48	24
MSMEG_6471	-		-	6535540	6535576	GGGCGACGGGCCTGGGGTGGGCCGGCGGTTATGTGGG	44	37
MSMEG_6491	-		-	6552871	6552898	GGGGCGGGATCAAGGAGTCCGGGTCGGG	46	28
MSMEG_6497	-		-	6560024	6560067	GGGGCATTCCGCGGCACTGGGTGCTGATCGTCGGGGTGTCGGGG	40	44
MSMEG_6513	-		-	6574820	6574857	GGGTCTCGGGCGGGCCGTCGCCGACTGGGAGGACGGGG	42	38
MSMEG_6519	+		+	6581019	6581056	GGGTGCTGCGGGTGCAGCGCGTGCGCTGGGTGGGCGGG	40	38
MSMEG_6567	-		-	6623325	6623358	GGGGTTGGGCCCCGGTCTGCTGGGGAGGTTGGGG	46	34
MSMEG_6621	-		-	6675067	6675096	GGGCGCCTGTTGTTCGGGGTGGGTGTGGGG	49	30
MSMEG_6655	-		-	6710503	6710534	GGGGTGTTGGGAGTGTCCAAGCGGGTGCGGGG	47	32
MSMEG_6701	+		+	6751280.0 | 6752227.0	6751315.0 | 6752269.0	GGGCGGGGTGTACCCGTGGGCGCGCCGGCTGTGGGG | GGGGCTGGGTGCCGTCGGGCAAGTACACGCTGGGCAGGTGGGG	40.0 | 43.0	36.0 | 43.0
MSMEG_6718	+		+	6766662	6766692	GGGTGGCGGGTCGCGATCCTGGGGTGCGGGG	48	31
MSMEG_6723	-		-	6770848	6770870	GGGCTGGGACGGGCTGGCCTGGG	46	23
MSMEG_6771	+		+	6820467	6820496	GGGGACCCGGGCTTGCGGGGGCACAAGGGG	52	30
MSMEG_6779	-		-	6827790	6827819	GGGGACACCGGGCGGACGTGGGGTGCGGGG	54	30
MSMEG_6783	-		-	6831521	6831547	GGGGCCATGGGGCTGGGCGCCGGCGGG	51	27
MSMEG_6902	+		+	6948891	6948911	GGGCATCGGGATCGGGTGGGG	55	21
MSMEG_6923	+		+	6966318	6966341	GGGGCCGCCGGGCGCCGGGCGGGG	52	24
MSMEG_0422	+		+	496986	497014	GGGCCGGGAAGGCTGGGGGTTTGCATGGG	47	29
MSMEG_0462	+		+	538080	538123	GGGGGCGGCGGCGTGGAAAGGGGTGGGATACGCGGTGTACCGGG	40	44
MSMEG_0721	+		+	810433	810481	GGGGCTGCCGGAGTTGTAGGGGGTTTCGAGGTCTGGGCACAGGATGGGG	40	49
MSMEG_0776	+		+	859758	859789	GGGATACCGGGTTTTGAGCTAGCGGGCCGGGG	40	32
MSMEG_1584	+		+	1673217	1673246	GGGCCGGGGGTGTTTTCGTTTGGGTGCGGG	46	30
MSMEG_1900	-		-	1979500	1979527	GGGGAGGATCATGGGGCTCGGGGCGGGG	63	28
MSMEG_2120	+		+	2195135	2195184	GGGGAGCGCTTGGGGGTGGTCGATGTCGGGCTGGCCGTTCGTCGGGCGGG	40	50
MSMEG_2816	+		+	2878998	2879036	GGGGGAACGGTCGTGGGGTCGGCAACAGCCGGGGTGGGG	51	39
MSMEG_2896	+		+	2960934	2960974	GGGACCGTGGAAGGGCGCGGGGCCTGAGCTGGGGCCCGGGG	46	41
MSMEG_3637	+		+	3699740	3699765	GGGCTATGGGCCCGGCGTCGGGTGGG	40	26
MSMEG_3947	-		-	4017415	4017461	GGGGTGGTGACGACGGTGAGGGTGCCGTCAGGGGCGCGCCGGGTGGG	41	47
MSMEG_4322	-		-	4407477	4407511	GGGGCGACACACAGGGTCGCGGGGGTGGCGCTGGG	46	35
MSMEG_4526	-		-	4614468	4614501	GGGGGCGCTTGGCGGGCCGTGTCTTGGGTGCGGG	42	34
MSMEG_5089	+		+	5188827	5188860	GGGAGGGGGCGCCGCGATGGGTGCGCTTGACGGG	41	34
MSMEG_5455	-		-	5540625	5540645	GGGGAGGGGTCGAGGGTGGGG	70	21
MSMEG_5850	-		-	5916763	5916796	GGGCGGTGCGGGTCTGACGGGAGTGGAGGAGGGG	45	34

## Sheet: PQSs on the template strand
locus_tag	Gene strand	Gene name	PQS strand	PQS start	PQS end	PQS	PQS score	PQS length
MSMEG_0001	+	dnaN	-	581	611	GGGATGGTGGGCCGGGTCGGCAAGCTGCGGG	40	31
MSMEG_0007	+		-	9445	9481	GGGTCTCGCGGGGCTCGGGCCTCGGCGCGGGACGGGG	46	37
MSMEG_0017	+		-	16492	16545	GGGCCGCGGCGTCGCGGGGGTCCGCCGCGAAGACGGGGGAGTGGCGGGTCGGGG	40	54
MSMEG_0033	-		+	54415.0 | 54488.0	54440.0 | 54539.0	GGGGCTCGGGCTTGGCGGGACCGGGG | GGGGCCGGCGGGGGAGCGGGCGCCCGGGTGGTCGTCGTGGGCCGCGGCGGGG	53.0 | 45.0	26.0 | 52.0
MSMEG_0040	-		+	59157	59195	GGGTCAGCTCGCCGGGGTCGGTGGGGTAGTGGATCAGGG	41	39
MSMEG_0045	+		-	65763	65785	GGGATGGGCCGGATCGGGCGGGG	52	23
MSMEG_0052	+		-	71194	71231	GGGAGCCGCGGCGGGCGGTTCGGGGGGAGGGGGCGGGG	56	38
MSMEG_0072	-		+	95491	95522	GGGTAGCGGGTCGGCGGCGGTGAGGGTCTGGG	41	32
MSMEG_0074	+		-	97853	97884	GGGTAGCGGGTCGGCGGCGGTGAGGGTCTGGG	41	32
MSMEG_0079	-		+	103529	103560	GGGTGGGCATGATGAACTGGGCGACGGCGGGG	44	32
MSMEG_0088	+	ptsI	-	112133	112165	GGGAGCTCCGGGAGCGGGACCCCGGGCTCGGGG	40	33
MSMEG_0128	+		-	149899	149920	GGGATCGGGACCGGGCGACGGG	46	22
MSMEG_0136	+		-	158135	158166	GGGCGGGACGGCCGGGCCCGGATGCTCAGGGG	40	32
MSMEG_0137	+		-	158978	159004	GGGTGGGCCCACCGGTGTAGGGCGGGG	44	27
MSMEG_0149	-		+	172470	172491	GGGGCCGGGCCGGGACAGTGGG	51	22
MSMEG_0175	+		-	199813	199846	GGGCACCTTGGGGTGGTCGGCCGGGAGAACGGGG	44	34
MSMEG_0181	+		-	204244.0 | 204859.0	204272.0 | 204899.0	GGGGATGGGCCGGGGGGCGGGTGGCGGGG | GGGATGGGTGCACACCACGGGGTGGGTGACCGGCGGATGGG	64.0 | 40.0	29.0 | 41.0
MSMEG_0223	+		-	249308	249336	GGGCCGTGCGCCGGGGCGTCGGGATCGGG	42	29
MSMEG_0236	+		-	265895	265929	GGGTTAGCGGGAGTGCTCAGCGGGAGTGGGCCGGG	41	35
MSMEG_0241	-		+	270545	270574	GGGGTGCAGCCCCGGGGTGTGGGCCTTGGG	42	30
MSMEG_0250	-		+	280616	280644	GGGCCCGGCGGGCGGGCGGCCCTGCGGGG	40	29
MSMEG_0252	-	trmB	+	284485	284507	GGGCCTTGGGCCACGGGTCCGGG	40	23
MSMEG_0285	-		+	316869	316898	GGGGGCGGGGGATTCGGGGCGGGACCCGGG	59	30
MSMEG_0287	-		+	318647	318681	GGGCACATGGGGCCCGCCGAGCAGGGGGCTGTGGG	41	35
MSMEG_0311	+		-	343330	343367	GGGGTCTCCGAGCGGGGCAGCTTCAGGGTGGTCGCGGG	40	38
MSMEG_0346	+		-	384939.0 | 385091.0	384965.0 | 385122.0	GGGCGGGGCACCCGGGTACGGAATGGG | GGGTCGGGGTCATTGCCGCGGGTGCGGGCGGG	44.0 | 47.0	27.0 | 32.0
MSMEG_0348	+		-	387435	387479	GGGATCGGGGTCGTGGGCTCGCCGGGAGCGGGTACGTAGACCGGG	42	45
MSMEG_0365	+		-	405394	405421	GGGGGCGACGCGGGCGCGGGCCCGTGGG	44	28
MSMEG_0403	+		-	465963	465982	GGGCACCGGGCGGGGGCGGG	57	20
MSMEG_0407	+		-	470813	470852	GGGGGCGGACCGCGGGTCGTAGAGGGAGTACAGCGCGGGG	41	40
MSMEG_0457	-		+	533679	533710	GGGTGTCGTTGCGGGTGAACGGGGCCTCCGGG	40	32
MSMEG_0475	+		-	553438	553467	GGGGACTGATGCGGGTCGACCGGGGTCGGG	48	30
MSMEG_0545	-		+	623095	623125	GGGGTGAGTGCTGCATGGGCGGGCATGCGGG	44	31
MSMEG_0646	-		+	730131	730154	GGGACGGCGGGGCGGGCGGCCGGG	52	24
MSMEG_0673	-		+	756165	756277	GGGCGGGACGACGGGCGGCACCGGGGGAACCGGCGGGGCCAGCGGCGGCGGGACGACCGGCGGGACCACCGGGGGCGGGGCGACCGGGACCGGCGGGACGGGCCCGGGCGGGG	44	113
MSMEG_0699	+		-	789116	789147	GGGCGCGGGGCAGCCTGCGCGGGCGCCGCGGG	40	32
MSMEG_0720	-		+	809670	809704	GGGGGTTCGTGGGCGGGCGCGGCGTGCTGAGCGGG	42	35
MSMEG_0769	+	metZ	-	853900	853930	GGGCAGGGGCGCCGGGATGCGAACGGATGGG	43	31
MSMEG_0775	-		+	859758	859789	GGGATACCGGGTTTTGAGCTAGCGGGCCGGGG	40	32
MSMEG_0785	-		+	871170	871192	GGGATCTGGGTGGTGGGCTTGGG	48	23
MSMEG_0805	+		-	889669	889707	GGGGGCGGTGGGGCCGCCGTGGGTGCAACCCGGGGTGGG	48	39
MSMEG_0846	-		+	930223	930255	GGGTGGGGATCAGCACCGGCAACGGGATGAGGG	40	33
MSMEG_0886	-		+	971906	971993	GGGGGCGCCACGGGTGGTCGAGACCGCTCGGGTGGCCGGGGCGGGGGAGGGGCCTGCGGTGCCGGTGGGCGGGCCGCGTCGATGAGGG	42	88
MSMEG_0905	-	pcaC	+	991703	991724	GGGTGGCGGGGATACGGGCGGG	56	22
MSMEG_0923	-		+	1006201	1006245	GGGCGGCGTCGGCTGGGGGTCCTGCGGGGGCAGACCCGGCTGGGG	40	45
MSMEG_0940	+		-	1020655	1020688	GGGCCGGGGTTCGGTTTCGGGGGTCTTCTCGGGG	50	34
MSMEG_1004	-		+	1074861	1074890	GGGCGCTGTGGGCGCTCGGGAACTACGGGG	43	30
MSMEG_1013	-		+	1083611.0 | 1083901.0	1083645.0 | 1083935.0	GGGGTGCGGGTGCCGACGTGCGGGTGGCGGGCGGG | GGGATCGAGGGTGAACGCCGAGGGGGTCCGGTGGG	46.0 | 40.0	35.0 | 35.0
MSMEG_1043	-		+	1112500	1112521	GGGGCTCGGGCAGGGCGTAGGG	54	22
MSMEG_1129	+		-	1191042	1191073	GGGGCCGTCCGTCCGGGGTGAGGGCGCCTGGG	42	32
MSMEG_1134	+		-	1196621	1196659	GGGCCTGATCGGCGAGCTGGGGCTGCGGGGGCAGCGGGG	46	39
MSMEG_1143	+		-	1206403	1206439	GGGCAGCGGGCCGGGAGCCGGCGGCGGTGGGGGCGGG	46	37
MSMEG_1151	+		-	1214684	1214714	GGGTGTCGGCCGGGGAGGGCTACCAGGTGGG	43	31
MSMEG_1179	+	hutU	-	1239690	1239722	GGGTCGTGCCACGGGGTGCGCGGACGGGGCGGG	46	33
MSMEG_1188	-		+	1252399	1252441	GGGACGGGAATCGGCACAGGCGCGGGTGCCTGCGGGGCCGGGG	42	43
MSMEG_1195	+		-	1262772	1262858	GGGCGCCGCGGGCTCGGGTGCTGGTGGGCGAGCCTCGGGGGCCGGGGCGGGAGCGGCAGGCGGCTTGGGGCGAGGCGCGGCCGCGGG	40	87
MSMEG_1212	+		-	1282383	1282412	GGGAAGGGATCGTGGTGGGTGACCGTCGGG	40	30
MSMEG_1213	+		-	1282974	1283003	GGGTGCGACGGGGAACGGGGTGCCGACGGG	48	30
MSMEG_1221	+		-	1290853	1290892	GGGCTCGCGGGTGCGGTAAGAGCGGGTCGGGTTGCCGGGG	42	40
MSMEG_1228	+		-	1299216	1299240	GGGGTTCTACGGGTTGCGGGCGGGG	55	25
MSMEG_1229	+	gyrB	-	1299699	1299724	GGGTTGCCGCGGGTCAGGGTGGCGGG	44	26
MSMEG_1274	-		+	1363440	1363471	GGGGTCGGGGGAGCGGAGGGTTGCGCCTGGGG	54	32
MSMEG_1301	+		-	1394289	1394315	GGGCGTGCGGGTCGCGTGGGCTCCGGG	40	27
MSMEG_1310	+		-	1403722	1403743	GGGGTCGGGCCAGACGGGCGGG	52	22
MSMEG_1312	+		-	1406162	1406197	GGGGTCGGGGTACCAGCCGGCGGCAGGGGTGTTGGG	48	36
MSMEG_1314	-		+	1410637	1410662	GGGCGTGCCGGGCGGGTGCACGCGGG	42	26
MSMEG_1327	-	recB	+	1423087.0 | 1424737.0	1423111.0 | 1424782.0	GGGCGCGGGCTCGGGTGGCACCGGG | GGGGGAATCGGGGTCCGGGTCGCGCGGGCGCAGTTGGGTGGCCGGG	43.0 | 46.0	25.0 | 46.0
MSMEG_1328	-	recC	+	1426477	1426495	GGGACCGCGGGCGGGCGGG	50	19
MSMEG_1347	+	rplA	-	1440643	1440674	GGGTGACCGAGGGGTCGACGGGGATGCCCGGG	43	32
MSMEG_1380	-		+	1480914	1480958	GGGCGGGCAGGGCGGGCGGGGGCGGTGCGACGGGGGACCGGCGGG	53	45
MSMEG_1395	+		-	1496416	1496444	GGGTCCGGGCTCGGGCTGGGTCTTGCGGG	44	29
MSMEG_1451	+		-	1546781	1546805	GGGCGTCGCGGGCGGGTCGACGGGG	49	25
MSMEG_1453	-		+	1550353	1550392	GGGTGGGGCCGTCGGTGACCGTGGGTCCGGCGGGAGCGGG	42	40
MSMEG_1499	+		-	1592745	1592774	GGGCGAGTAGGGATGCACCAGGGGCCGGGG	47	30
MSMEG_1564	-		+	1654423	1654455	GGGAGCGAGACGGGGAGGGCTCCTGTGCATGGG	40	33
MSMEG_1589	-		+	1677090	1677126	GGGGGCCGGCAAGCCGAAGGGGCCGGGGCGCTGCGGG	46	37
MSMEG_1591	+		-	1679623	1679644	GGGGTCGGGCCAGACGGGCGGG	52	22
MSMEG_1604	+		-	1691389	1691416	GGGTTCGATGTGGGTGTCGGGCGTCGGG	42	28
MSMEG_1606	+		-	1694598	1694638	GGGGCAGCTGGGGCAGGGTGGGCACCACCAGCACGGTGGGG	46	41
MSMEG_1644	-		+	1738339	1738371	GGGTCGGCCAGGGTGGGCACGGCCGCGGCGGGG	42	33
MSMEG_1655	-		+	1750991	1751021	GGGTGAAGTGCCGGGTGAACCGGGGGTGGGG	48	31
MSMEG_1680	-		+	1773468	1773498	GGGAACTCCATAGGACGGGGCGCGGGTCGGG	42	31
MSMEG_1688	-		+	1780795	1780821	GGGGGAGAGCCGGGGTCACCGGGCGGG	52	27
MSMEG_1695	-		+	1789369	1789407	GGGTTGGGGAATTCGACCGTGGGGAACTCGGGATCGGGG	49	39
MSMEG_1722	-		+	1817124	1817155	GGGGCGGATCATCACGGGAGGGGAATGTCGGG	48	32
MSMEG_1734	-		+	1827080	1827104	GGGCCGATGTTGCGGGACGGGCGGG	43	25
MSMEG_1820	+	purE	-	1895427	1895457	GGGCCAGCGGGACGGGGACGCCGATGACGGG	40	31
MSMEG_1865	+		-	1941881	1941912	GGGTAGCGGGTCGGCGGCGGTGAGGGTCTGGG	41	32
MSMEG_1870	-		+	1946925.0 | 1946964.0	1946945.0 | 1946996.0	GGGCGGGCGGGTGCCACCGGG | GGGCGGCTCGGGAGGCCGTACCGGGGCTTCGGG	45.0 | 40.0	21.0 | 33.0
MSMEG_1894	-		+	1973650	1973682	GGGTTACGGGCCCGTGTAGCCGGGTGGGTTGGG	40	33
MSMEG_1915	+		-	1997704	1997738	GGGATGCTCGGGATCGATGGGGCCGATCGGCGGGG	44	35
MSMEG_1930	-		+	2008139	2008176	GGGTGCGCCGACGGGAACGGGTCCGGGTGCGGGCCGGG	42	38
MSMEG_1963	+		-	2043386	2043426	GGGCGCCCGGTTCGGGCACGGGCGGGTGCGGCGGGGCGGGG	48	41
MSMEG_1983	-		+	2066609	2066648	GGGGGTCTCGGTGAGGGGTACGGCATGGGTTCCGGTGGGG	46	40
MSMEG_2017	-		+	2096120	2096150	GGGTCCGGCGGGGGAGTCGCGTGGGCCTGGG	44	31
MSMEG_2057	-	nuoG	+	2135953	2135989	GGGTCTCGCGGTGGGCGGCGCCGTGGGCGCGGGTGGG	40	37
MSMEG_2088	+		-	2165658	2165686	GGGGCGGGCGCCGCGCCGGGCAGCACGGG	41	29
MSMEG_2107	+		-	2183575	2183606	GGGGCGGGTGGCGGCGCGGGCGCGGGCGCGGG	50	32
MSMEG_2110	+		-	2187639	2187679	GGGCGGGGTGGCCGGGGTAGGCGCCGGGTGGCCGGGTCGGG	50	41
MSMEG_2124	-		+	2201862	2201914	GGGCGGGGCGGAGACAGGGGCGGGGTTGCCGGCGGGGAGCGTGCGGGTGCGGG	52	53
MSMEG_2137	+		-	2213003	2213042	GGGGTGTGCTCGGCGGACGGGCGTGGCCGGGTCTCCGGGG	40	40
MSMEG_2148	+		-	2223879	2223902	GGGTGGGGTGGGGTGGTTTTTGGG	60	24
MSMEG_2242	+		-	2323527	2323552	GGGATCTTGCGGGTCACCGGGTCGGG	40	26
MSMEG_2253	-		+	2335349	2335395	GGGGCGGGGTGCTGAGGTGGGGTGCTCCGGGGGTGGGGGCTAACGGG	58	47
MSMEG_2278	-		+	2360691.0 | 2360968.0	2360722.0 | 2361000.0	GGGCACGGGATCGGCCAGGTCGGGGGTCTGGG | GGGACGTCGATGCGGGACTGGGTCTTGATGGGG	44.0 | 41.0	32.0 | 33.0
MSMEG_2293	-		+	2376873.0 | 2377163.0	2376907.0 | 2377197.0	GGGGTGCGGGTGCCGACGTGCGGGTGGCGGGCGGG | GGGATCGAGGGTGAACGCCGAGGGGGTCCGGTGGG	46.0 | 40.0	35.0 | 35.0
MSMEG_2323	-		+	2405762	2405783	GGGGCTCGGGCAGGGCGTAGGG	54	22
MSMEG_2347	-		+	2427428	2427461	GGGGCGAGCGCGGGATCGCCCCTGGTGGGGCGGG	40	34
MSMEG_2349	-		+	2430000	2430036	GGGGAGCAGCAGCAGTGGGGGTGGGGGTCATCGCGGG	50	37
MSMEG_2367	+		-	2449922	2449958	GGGGCTCGGCGCGACGGGTTCCAGATCGGGCTCGGGG	40	37
MSMEG_2369	-		+	2452279	2452319	GGGGCATTCCTTGGGGAACGGAACCGCGGGCAGCGGCGGGG	42	41
MSMEG_2391	-	ppk	+	2474748	2474792	GGGAACGGGTGCGCCGGGTCGACCGCGAGCGGGGTGAGCACGGGG	40	45
MSMEG_2423	+	smc	-	2506485	2506529	GGGGTGGTGCCGACCGGCCGGGGGTCGGCCGGGGCTCAGCTGGGG	44	45
MSMEG_2424	+	ftsY	-	2506948	2506979	GGGGCGGCCTCGGGTGCCGGCTCCGGGGCGGG	45	32
MSMEG_2433	-		+	2519011	2519039	GGGCGACGGGCACTGCGAGGGATCCGGGG	43	29
MSMEG_2462	+		-	2542222	2542241	GGGATCGGGCGTGGGTAGGG	52	20
MSMEG_2474	+		-	2559423	2559460	GGGCCTGCCGCGGGGAGCGGTGGGCGGTCAGGGATGGG	44	38
MSMEG_2487	-		+	2570969	2570996	GGGCCAACCGAAGTGGGTGGGATCGGGG	44	28
MSMEG_2514	-		+	2600589	2600612	GGGTGGGTTGTCGGTGGGGGCGGG	56	24
MSMEG_2521	+		-	2606967	2606995	GGGGCTGGGCGCCGCGCCACGGGCGTGGG	42	29
MSMEG_2525	+		-	2611872	2611899	GGGTTGCGGGTACGCGGGTTGAGGTGGG	44	28
MSMEG_2552	-		+	2636794	2636816	GGGCCGGGCCGAGTTGGGTCGGG	44	23
MSMEG_2556	-		+	2641999	2642033	GGGTCAGCGTCAGGGTCGGGGCATGTGCGAGTGGG	40	35
MSMEG_2565	+		-	2649097	2649117	GGGCGCCGGGTCGGGCGAGGG	48	21
MSMEG_2567	+		-	2651006.0 | 2651287.0	2651038.0 | 2651304.0	GGGGCGGTCGGGTTTGGGGAGGATCCACGTGGG | GGGCGGGTCAGGGTCGGG	47.0 | 54.0	33.0 | 18.0
MSMEG_2577	+		-	2659773	2659798	GGGTCGAGCAGGGCGGGCAGCATGGG	43	26
MSMEG_2582	-		+	2664746	2664777	GGGCCAGCTGCGGGGATCGAGCAGGGCACGGG	40	32
MSMEG_2614	+		-	2695123	2695154	GGGTTCCGGGGCGCACCATCGGGATGTGCGGG	40	32
MSMEG_2663	-		+	2744859	2744882	GGGTGGGTTGTCGGTGGGGGCGGG	56	24
MSMEG_2690	+		-	2765827	2765853	GGGCGACGCCTGGGGCCGCCGGGCGGG	42	27
MSMEG_2711	-	hypF	+	2782616	2782650	GGGGTTGTGCGGGGAAACCTCGGGGCAGACGAGGG	48	35
MSMEG_2721	-	hypB	+	2791676	2791700	GGGCGGGTGGTCGTGGGTGTGTGGG	48	25
MSMEG_2731	-		+	2800757	2800814	GGGACGGGGAACGGGCCGGGGTGTTGGGTGGGGCGTGGGCCGGGGGGTGGGCTTGGGG	60	58
MSMEG_2747	+		-	2817945	2817968	GGGTGGGATCGGGTCGGGGTCGGG	58	24
MSMEG_2750	-		+	2821638	2821671	GGGGATGGGGTTGCCGAACGGGGAGGTGGTGGGG	57	34
MSMEG_2753	-		+	2823720	2823751	GGGGGCAGCGCGGGTGATGAGGACCGGGCGGG	44	32
MSMEG_2761	-		+	2830078	2830107	GGGGCGGCGGGATCGCTGGCGGGCGGCGGG	48	30
MSMEG_2774	-		+	2839192	2839224	GGGAATCACTCCTGGTTGGGAGTGGGGGTGGGG	48	33
MSMEG_2789	-		+	2855998	2856026	GGGGTCGCCGAGGGCGGGCACGCCAGGGG	47	29
MSMEG_2821	-		+	2884891	2884922	GGGTAGCGGGTCGGCGGCGGTGAGGGTCTGGG	41	32
MSMEG_2824	+		-	2887253	2887284	GGGTAGCGGGTCGGCGGCGGTGAGGGTCTGGG	41	32
MSMEG_2875	-		+	2937971.0 | 2938313.0	2937994.0 | 2938353.0	GGGCGGGCGGCGGGTATTCCGGGG | GGGCGGCGGCGTCGGGGTCGAGGGGCGGGCCCTGCGGCGGG	51.0 | 45.0	24.0 | 41.0
MSMEG_2888	-		+	2952901	2952943	GGGCCCACACCAGGGTGGGGAGCGGGCGGGCCGGGGTGGCGGG	48	43
MSMEG_2961	+	secD	-	3023560.0 | 3023776.0	3023592.0 | 3023811.0	GGGTGCGCCGGGGGCTCCACCCGGGGCGCCGGG | GGGCGCCGGTGTGGGCTCGCCGGGCGTCGGGGCGGG	40.0 | 44.0	33.0 | 36.0
MSMEG_2965	+	relA	-	3028575	3028606	GGGGGTTTGGGCACGGTTTCGGGCACCGCGGG	43	32
MSMEG_2985	-		+	3050380	3050405	GGGGTGGGCCGACAGTTGGGCCAGGG	46	26
MSMEG_3020	+		-	3092956	3093002	GGGGTGTTCGGTGGACCGGGCACGTTTCGGGGCGTGCGGGTTTCGGG	41	47
MSMEG_3031	+		-	3104675	3104699	GGGCGGCCAGGGCCGCGGGGGTGGG	50	25
MSMEG_3064	+	fmt	-	3137995	3138016	GGGCCACGGGCGAGGGGCGGGG	58	22
MSMEG_3076	-	ggt	+	3150065	3150088	GGGCCGGGGGCGGGCCGACGTGGG	50	24
MSMEG_3106	-		+	3181741	3181762	GGGCCCGGGGGAGGGCTCGGGG	58	22
MSMEG_3117	-		+	3192646	3192684	GGGGTGAAACTCCCCGGGAAACACTGGGGCCAGGTGGGG	40	39
MSMEG_3121	+		-	3197112	3197140	GGGCGGGTCGAGGTCCAGCGGGACGTGGG	40	29
MSMEG_3184	-	treZ	+	3261327	3261366	GGGCTGGCGGGCCGAGCGGGGGTCGGGCAGCACCTTGGGG	45	40
MSMEG_3185	-		+	3263590	3263621	GGGCCGCCGAGGGCGGGGGAGACCGTGGTGGG	42	32
MSMEG_3186	-	glgX	+	3265392	3265413	GGGACGCCCGGGTGGGTCTGGG	44	22
MSMEG_3241	+		-	3324133	3324180	GGGGCTTGGGCGGGGTGTCCGGTTGCCGGGCAGGCACGGCCACCGGGG	42	48
MSMEG_3244	+		-	3327812	3327840	GGGCGATCGGGGGCGCGATGGGCACCGGG	44	29
MSMEG_3278	+		-	3359262	3359294	GGGATCCGAGAATGGGGACGCGGGTGAGCCGGG	40	33
MSMEG_3283	-		+	3364867	3364887	GGGATGGGTTTGCGGGCGGGG	56	21
MSMEG_3315	-		+	3394349	3394400	GGGATGGCGTCGGGCAGAGGGAACGGCGGAATGTTGGGCGGGACGGGCAGGG	43	52
MSMEG_3332	+		-	3409011.0 | 3409403.0	3409049.0 | 3409444.0	GGGGGCGGGTGACCAGCAAGGGCACCACGTTGGGGTGGG | GGGTCGTGTGGGGGGTTATCCGGGTTCGGGTGCGCGCGTGGG	46.0 | 42.0	39.0 | 42.0
MSMEG_3343	+		-	3419463	3419491	GGGTGCGGGCGGCGTGGGCCTGTCGAGGG	40	29
MSMEG_3361	-		+	3434937	3434968	GGGGCCGGCCACGGGGTGTCGGGAGGGGTGGG	56	32
MSMEG_3409	-		+	3483450	3483470	GGGAGCGGGTCGGGGGTCGGG	58	21
MSMEG_3433	+		-	3503688	3503719	GGGTAGCGGGTCGGCGGCGGTGAGGGTCTGGG	41	32
MSMEG_3491	-		+	3556488	3556509	GGGCGCGGGGCCGGGCGCCGGG	50	22
MSMEG_3499	+		-	3564291.0 | 3564361.0	3564323.0 | 3564390.0	GGGTGGTGGCGGCGGGGCGAACGGGTCGACGGG | GGGCGGGCGGGGCTTCGGGGGCCGGCGGGG	44.0 | 60.0	33.0 | 30.0
MSMEG_3511	+		-	3573065	3573096	GGGCGGGTGAAGCTCATGGGGAAGTGCAGGGG	48	32
MSMEG_3517	-		+	3580174	3580197	GGGGCGAGGGTTGACCGGGCGGGG	56	24
MSMEG_3523	-		+	3587780	3587817	GGGCGGGTGGAAGGATTCCGTCGGGACGTCGGGGTGGG	44	38
MSMEG_3531	-		+	3592538.0 | 3592853.0	3592572.0 | 3592886.0	GGGGGTGCAGGGGGTGCGCCGGGCGGGGGTATGGG | GGGGGCGGAGGGGGCGCCGCGGGCAGAGCAGGGG	58.0 | 52.0	35.0 | 34.0
MSMEG_3536	+		-	3599765	3599792	GGGGGCGGGCCGGGACGGTACCGCCGGG	45	28
MSMEG_3572	+		-	3632773	3632804	GGGGGAGGGTCAGAAGTTCAGGGTCAAAAGGG	44	32
MSMEG_3576	+		-	3636186	3636214	GGGGCCCGGCGGCGGGTCGGCGGGATGGG	45	29
MSMEG_3596	+		-	3659543	3659562	GGGGTCAGGGTGGGCACGGG	57	20
MSMEG_3599	-		+	3663215	3663249	GGGGGATCAGGGATCAGGGCTGCTTCTGGCCGGGG	44	35
MSMEG_3618	-		+	3681549	3681611	GGGCGCGGGTGCGTTCGGATCGGCGGGCGCGGGTGCGGGCGCATTGGGATCGGCGGGCGCGGG	40	63
MSMEG_3681	-		+	3748459	3748495	GGGCGCGCCGGGAGCTCCGGGGACGGGCACCGCAGGG	40	37
MSMEG_3691	+	galT	-	3756126	3756161	GGGGCCGGGGCACAGCGGGCACTGATCGGCCGCGGG	40	36
MSMEG_3715	+		-	3778730	3778750	GGGTACGGGCGGGCGGATGGG	51	21
MSMEG_3729	-	katG	+	3796012	3796047	GGGGCATGGGTTCTCGACGGGTCGTAGGGGTCGGGG	52	36
MSMEG_3755	-	rrfA	+	3819936	3819955	GGGTTCGGGATGGGACCGGG	49	20
MSMEG_3768	+		-	3836111	3836137	GGGTGCGGCTTCCGGGCGCGGGGCGGG	46	27
MSMEG_3826	+		-	3896026	3896050	GGGCGGGTCGATGACGCGGGTGGGG	50	25
MSMEG_3836	-		+	3906189	3906215	GGGTGCGGGCCTCATCGGGCTCAGGGG	44	27
MSMEG_3838	+		-	3906369	3906425	GGGGTAGCGGTGCGGGCGGGTGGAACCACGGCGACGGGGCCGGGTGGGGCATCGGGG	49	57
MSMEG_3843	+		-	3914589	3914619	GGGTCCGGCGACGGGTAGGGCGGCGGCGGGG	45	31
MSMEG_3904	+		-	3976872	3976906	GGGGCCGGCAGTGGGTGCGCGGGCGGCGGAGCGGG	42	35
MSMEG_3910	+		-	3980365	3980385	GGGGACGGGAATGGGATCGGG	56	21
MSMEG_3948	+		-	4017415	4017461	GGGGTGGTGACGACGGTGAGGGTGCCGTCAGGGGCGCGCCGGGTGGG	41	47
MSMEG_3977	+		-	4046327.0 | 4046402.0	4046346.0 | 4046434.0	GGGCGGGGCTGGGGAACGGG | GGGAGCTGTCGGGGGGTCGGGTTGTGGTCAGGG	64.0 | 46.0	20.0 | 33.0
MSMEG_4027	+		-	4100503	4100530	GGGCCAAGGGGTTGAAGTCCGGGATGGG	44	28
MSMEG_4095	-		+	4172805	4172838	GGGCCAGGTTGTAGGGGGCATTGTGGGTAGTGGG	43	34
MSMEG_4108	-	pntB	+	4186821	4186866	GGGCATGCCGGCGATGGGGCTGCCGGGGTCTTCGGCGGCGGCGGGG	40	46
MSMEG_4111	-		+	4190700	4190720	GGGAAGTGGGGCGAGGGAGGG	57	21
MSMEG_4126	+		-	4207524	4207553	GGGAGGTGTACCGGGCGGAAGGGGGCGGGG	53	30
MSMEG_4127	-		+	4208223.0 | 4208119.0	4208266.0 | 4208163.0	GGGTAGATGCAGGACGGGTCGGCGCTGGGGTCGGGCGAGCCGGG | GGGGCCTTTCGGCGGGATAGTCAGTGGCAGGGGGTCGCGGGTGGG	40.0 | 44.0	44.0 | 45.0
MSMEG_4134	+		-	4215090	4215112	GGGGTCGGGCCAGTCGGGCCGGG	48	23
MSMEG_4140	+		-	4220053	4220074	GGGCACCAGGGCATGGGCGGGG	52	22
MSMEG_4172	-		+	4252499	4252526	GGGGTCGCTTTCGGGGATCGGGTTCGGG	50	28
MSMEG_4187	-		+	4267107	4267147	GGGTGTCAGGGGCGGGGTGAAGTCGATGGGCGGCGCCGGGG	49	41
MSMEG_4234	-		+	4318078.0 | 4318143.0 | 4318483.0	4318111.0 | 4318175.0 | 4318513.0	GGGTCGGGAACAGCGGGCTGGGCTCCCGGCAGGG | GGGCAGCGGGGCGGGTGCCGGAACCTGCTGGGG | GGGGCGGGCGGCGGCGGTGGGGCGTCCGGGG	40.0 | 44.0 | 56.0	34.0 | 33.0 | 31.0
MSMEG_4269	+	asnB	-	4352541	4352569	GGGTGGGGGTTCTCGGCGTCCGGGTCGGG	46	29
MSMEG_4273	+		-	4356943	4356978	GGGTGTCGGCCTGCCCTTGGGCGGGGTGGTGCGGGG	42	36
MSMEG_4280	-		+	4366496	4366524	GGGCCATCACGAGGGTGGGCCGCTCGGGG	41	29
MSMEG_4283	+	sucB	-	4367468	4367550	GGGGCCGCGGTCGGCTGGGTCTGCTGGGGCTCGGGTTCGGGCTCAGGCTCGGGTTCGGGAGCCGGGGCGGAGTCTTCAGAGGG	41	83
MSMEG_4294	-	glnA	+	4381432	4381464	GGGCTCGGGCGGCGTGCCGTCGTTGGGGCCGGG	40	33
MSMEG_4314	+		-	4402383	4402416	GGGGCCGGGTTGGCCGCGGGTTCGGCGGGTGGGG	51	34
MSMEG_4370	-		+	4457308	4457337	GGGACGTCGGGCGGCAGGGTGAGCAGCGGG	40	30
MSMEG_4385	+		-	4475984	4476017	GGGTCAGGGCGGCCACGAGGGCGAGGGAGCCGGG	41	34
MSMEG_4441	-		+	4525710	4525745	GGGGAGACGATGCGGCGGGGCTCCACGGGCGCCGGG	42	36
MSMEG_4459	+	speB	-	4539543	4539568	GGGTGGGGCCGAAGCGGGCGCCGGGG	52	26
MSMEG_4463	-		+	4545195	4545238	GGGCAGCGGGGGCGCGGCGTCGCGGGCCTCGGGCGCGTCGAGGG	40	44
MSMEG_4511	-		+	4590132	4590153	GGGCGGGTCAGGGCGGCCGGGG	54	22
MSMEG_4516	+		-	4604415	4604455	GGGGCGGCCGGATCGGGCGCGATCTCGGGGACGGGCCCGGG	42	41
MSMEG_4527	+		-	4614468.0 | 4615416.0	4614501.0 | 4615457.0	GGGGGCGCTTGGCGGGCCGTGTCTTGGGTGCGGG | GGGGCGGGTCACCGGTTCGGGTGCCGGGCCGTCGATCAGGGG	42.0 | 42.0	34.0 | 42.0
MSMEG_4545	+		-	4635531	4635563	GGGTCTCCCTTGTCCTCGGGTGTGGGGTAGGGG	42	33
MSMEG_4547	-		+	4637960	4637983	GGGTGCGGGCGCTCAGGGCCAGGG	43	24
MSMEG_4553	+		-	4645756	4645791	GGGGGACAGGGCAGGGGTGGTGTCGGTGCGGTGGGG	52	36
MSMEG_4562	+		-	4654644	4654675	GGGGTGATCTTGTGCTTCGGGCGGGGCGCGGG	47	32
MSMEG_4598	-	lppH	+	4687932	4687956	GGGAGGGCCCGGGGGAGTGTCCGGG	47	25
MSMEG_4606	-		+	4693138	4693154	GGGCGGGTGGGGTGGGG	72	17
MSMEG_4608	-		+	4693138	4693154	GGGCGGGTGGGGTGGGG	72	17
MSMEG_4635	+		-	4723865	4723893	GGGATGCCCTCGGGGTACGGGGTGGCGGG	48	29
MSMEG_4646	-		+	4732391	4732423	GGGGATCGCGAACTGGCGGGCCAGGGTCTCGGG	40	33
MSMEG_4670	+		-	4758456	4758486	GGGGTCGCCTGCGTCGGGCAGGGCCACGGGG	44	31
MSMEG_4675	-		+	4764278	4764303	GGGTCGTACGGGCGGGCGAGTCGGGG	48	26
MSMEG_4679	+		-	4765340	4765376	GGGTGGTGGGGGAGGCGGCGGGTAATAGCCCTGCGGG	40	37
MSMEG_4681	+		-	4767576	4767613	GGGGTAGTAGTTGGGGGTACGCGGCGACGGGGCCGGGG	52	38
MSMEG_4682	-		+	4768226	4768251	GGGCCGGGTTGAGGTTCGCGGGCGGG	44	26
MSMEG_4689	+		-	4774344	4774379	GGGGCGCCGGGAGCCGCCGGGTCGGCGTGGGCGGGG	46	36
MSMEG_4700	-		+	4788534	4788562	GGGCTCATCGGGCGGCGGGCAGCGCAGGG	40	29
MSMEG_4711	-		+	4802364	4802391	GGGACGGGAGCCTGGGCTGCAGCCGGGG	44	28
MSMEG_4716	-		+	4806267.0 | 4807831.0	4806294.0 | 4807858.0	GGGTGTGGGCGGTGATACGGGCCAGGGG | GGGCCGGGAGATGCCGGGGACCACCGGG	47.0 | 41.0	28.0 | 28.0
MSMEG_4720	+		-	4812648.0 | 4812977.0	4812671.0 | 4813018.0	GGGTGGGCTGCGGGTTGGCCGGGG | GGGCGAGGTGGGCGCGGACGTGCGGGGCGGCACGGGCACGGG	52.0 | 42.0	24.0 | 42.0
MSMEG_4723	-		+	4815572	4815606	GGGCTCCTCGGGCTGCGCCGGGGCCGGCATCGGGG	40	35
MSMEG_4727	+		-	4821634	4821667	GGGCCGTCTGCTCGACGGGGTGGGTCAGCAGGGG	43	34
MSMEG_4732	+		-	4832151	4832182	GGGGTGGGTCGGGGTGTGGCCAGGACGTCGGG	48	32
MSMEG_4777	+		-	4879424	4879451	GGGGCCCGCGTACGGGGCGCCGGGCGGG	46	28
MSMEG_4824	+		-	4920948	4920982	GGGACGGGCCAGGTCGGGTTCGCCGGCGGTCGGGG	40	35
MSMEG_4864	-		+	4959396.0 | 4959626.0	4959424.0 | 4959653.0	GGGCGGAGATTCGGGTTGGGCAACGTGGG | GGGCACGGGCGCGAACGGGATCTTGGGG	42.0 | 46.0	29.0 | 28.0
MSMEG_4865	-		+	4961104	4961138	GGGGTTGAGGGAGCGCAGCGGGCTCTGGCCGTGGG	40	35
MSMEG_4876	-		+	4973095	4973127	GGGAGCCACTGCGGGGCCGGGGCGTTCGCCGGG	42	33
MSMEG_4893	+		-	4988957	4988990	GGGGGCGGGGGCGTCAGGCCGGGTGCCGCTCGGG	46	34
MSMEG_4894	+		-	4990357	4990511	GGGCCGCCCTGGGCACGGGGCCGCGGCAGCGGGGCGTACGGGTTGGGGCGAGGTGCCGGCCGGGTCGCGCGCGGGGGAGGTGCACTGTGGCGGGGCGGTGCGGCGGGCGGTCGGAGCGGACCGGGTGGCGGGCCGGGTGGTGGGCCTGGGCGGGG	42	155
MSMEG_4912	+		-	5004278	5004301	GGGTCGTCGGGCCGTGGGAACGGG	44	24
MSMEG_4929	-	rrfB	+	5024269	5024288	GGGTTCGGGATGGGACCGGG	49	20
MSMEG_4956	-	thrC	+	5052709	5052737	GGGTCGACGGGAACGGGGGTGACCTGGGG	50	29
MSMEG_4983	+		-	5079187	5079213	GGGCGCGGGCATCGGCACGGGGCTGGG	47	27
MSMEG_4986	-		+	5082493	5082528	GGGGCGCCGGGGTTTCGAGGGCCGCCGACGGGCGGG	46	36
MSMEG_4997	+	oppD	-	5092545	5092580	GGGCCGGGGGAGCGCCGGGGATCGGGATCAGGCGGG	49	36
MSMEG_5026	+		-	5123062	5123084	GGGCCCTTGCGGGTAGGGGCGGG	48	23
MSMEG_5044	+		-	5142406	5142432	GGGCGTCGGGTAGGGCGTCGGGTAGGG	49	27
MSMEG_5049	+	sucA	-	5148185	5148217	GGGCTTGGGCGCGGCCTTGGGCTCGGGCGCGGG	42	33
MSMEG_5067	+		-	5168584	5168654	GGGTGCGGGAGCCGGTGCGGGACCAGGTGCCGGGCCCGGCGCGGGACCGGGTGTGGGCGCTGCGGGTGGGG	40	71
MSMEG_5070	-		+	5171681	5171714	GGGTCGACGGGTGGCCGCTCGACGGGGCGTGGGG	44	34
MSMEG_5078	-	glgC	+	5178994	5179018	GGGGTCGTCGGGCGTGCCGGGCGGG	48	25
MSMEG_5100	-		+	5200850	5200871	GGGTGTGGGGTCAGGGATGGGG	62	22
MSMEG_5106	-		+	5207723	5207744	GGGTGGGCCCTGCGGGATAGGG	44	22
MSMEG_5112	+		-	5212653	5212691	GGGCAGCGGGGCGTAGTAGGCGGGCGGCGGGACGTAGGG	45	39
MSMEG_5127	+		-	5228834	5228866	GGGGCCACCCTGGGCGCGTCGGGCGGTACGGGG	42	33
MSMEG_5151	+		-	5256851	5256883	GGGGGCCGAAGCCGCGGGTGCGGTGAGGGCGGG	42	33
MSMEG_5152	+		-	5256851	5256883	GGGGGCCGAAGCCGCGGGTGCGGTGAGGGCGGG	42	33
MSMEG_5153	+		-	5257493.0 | 5257644.0	5257514.0 | 5257677.0	GGGGCGGGCGCGGGCGCCGGGG | GGGTCCCGGGCCGGGCAGCGGGATCGTCGCGGGG	58.0 | 42.0	22.0 | 34.0
MSMEG_5181	-		+	5280117	5280148	GGGTAGCGGGTCGGCGGCGGTGAGGGTCTGGG	41	32
MSMEG_5187	+		-	5286934	5286953	GGGCTGGGCGGGCGGACGGG	52	20
MSMEG_5205	-		+	5303929	5303960	GGGAACCTGCTGGCCGGGATCGGGTCCAGGGG	40	32
MSMEG_5207	-		+	5304953	5304986	GGGTTCGGGGTCCGGCTCGGGTGACTCTTCGGGG	44	34
MSMEG_5242	-		+	5334806	5334830	GGGTGGGCAGCGCGTTGGGGCCGGG	48	25
MSMEG_5252	+	coaA	-	5344387	5344416	GGGCACCGGGCGATCCGGGTTCTGCTGGGG	41	30
MSMEG_5266	-		+	5359298	5359324	GGGCCGGGCACCGGGGTCTGATACGGG	44	27
MSMEG_5268	-		+	5360558	5360623	GGGGGCGGCGGGTAGCCGCCGTCGGGCGGCGGGGGCGGCGGGTAGCCGCCGTCGGGCGGCGGCGGG	41	66
MSMEG_5272	+		-	5363746	5363784	GGGGCGGGATGGCCCAGGCCTTGGGGATGGTCCGGCGGG	40	39
MSMEG_5280	-		+	5372271	5372296	GGGTGGGGCCGATCACGGGCCCGGGG	48	26
MSMEG_5288	-		+	5381343	5381366	GGGCCGTGGGCAGCGCGGGGCGGG	50	24
MSMEG_5315	-		+	5405003	5405031	GGGACTCGCGGCCGGGGCGTGGGCGCGGG	44	29
MSMEG_5382	+		-	5460008	5460035	GGGCTGGGGGAGTGGGGCTGGACGCGGG	55	28
MSMEG_5412	+		-	5492096	5492133	GGGAGCGGGGGCGGCCGGGGTCTCTTCGGTCACCGGGG	46	38
MSMEG_5414	-		+	5493860.0 | 5493903.0	5493884.0 | 5493940.0	GGGGTCAACCACGGGAGCGGGTGGG | GGGGCGGGCGGGACCGGCGGAGCGGGCGGGATGGTGGG	48.0 | 50.0	25.0 | 38.0
MSMEG_5423	-	mfd	+	5507739	5507770	GGGGGCGCCCTCGGGCAGGTGACGGGTCAGGG	41	32
MSMEG_5447	+		-	5531667	5531690	GGGGGGCGGGATCACGGGCCCGGG	50	24
MSMEG_5452	-		+	5537367	5537394	GGGTGCGGGTGGGGTTGGACATCGCGGG	48	28
MSMEG_5513	+		-	5601201	5601226	GGGGCGGGCGCCGGGACCGCGACGGG	46	26
MSMEG_5516	-	purN	+	5604531	5604566	GGGCGCCGGGGAACGCGGGCAGCAGGGCCGGATGGG	44	36
MSMEG_5517	-		+	5605208	5605242	GGGTTCGGGTTCGGGCTCGGGTGCAGGGGGCGGGG	56	35
MSMEG_5519	-		+	5608073	5608100	GGGACGTCGACGGGCTTGGGCTTGAGGG	40	28
MSMEG_5524	-	sucD	+	5614418	5614458	GGGGGTGATGATGCCGGGGCAGTTGGGGCCGATGATGCGGG	44	41
MSMEG_5576	+		-	5665402	5665422	GGGCACGGGTTGCAGGGTGGG	49	21
MSMEG_5683	+	map	-	5773599	5773624	GGGAAGGGGCTGGGCGCCCAGCGGGG	50	26
MSMEG_5685	+		-	5776174	5776224	GGGGGCGGGGGCAGGTGCGGGCTCGGGTTCCTGCTCGGGTGCGGGGGCGGG	52	51
MSMEG_5695	-		+	5781787	5781815	GGGCCGGGTGGGGTGCCGTCACCGAAGGG	41	29
MSMEG_5700	+		-	5786055.0 | 5786221.0	5786204.0 | 5786327.0	GGGCGGGAGGGCTTCAGGTGCCGGGGGCAGGGCCTCGGGTGCGGGCGGCAGGGCCTCAGGAGCCGGGGCGGGAGCCTCTGGGGCCGGCGGAAGGGCTTCCGGGGCCGGAGGCAGGGCCTCAGGGGCGGGAGGCAGGCCTTCGGGAGCGGG | GGGCGGAGCCTCAGGGGCCGGCGGAAGGGCCTCGGGAGCGGGCGGCAGGGCCTCGGCGACCGGGGCGGGTGCCTCGGGTGCGGGCGGCAGTGCCTCCGGGGCAGGGG	42.0 | 40.0	150.0 | 107.0
MSMEG_5705	+		-	5789263.0 | 5789786.0 | 5790675.0	5789286.0 | 5789816.0 | 5790703.0	GGGGCGGTCGGGCGGGGAGTCGGG | GGGCCGCGGGTGCCGATGAGCGCGGGGCGGG | GGGTCTGCGGGGTGGGGGGTGACGGCGGG	58.0 | 41.0 | 56.0	24.0 | 31.0 | 29.0
MSMEG_5774	+		-	5846399	5846416	GGGCGGGGTGGGGATGGG	69	18
MSMEG_5775	+		-	5847375	5847401	GGGCTCGGGAGTGGGCTTGGGTGCGGG	49	27
MSMEG_5781	-	pstC	+	5854365	5854400	GGGTTGGTGGAGATGGGTTCCGGCTCAGGGAAGGGG	42	36
MSMEG_5810	+		-	5877045	5877066	GGGCCGCGGGATGGGTGCCGGG	45	22
MSMEG_5819	+		-	5885138	5885171	GGGCTGTTCTGGGGTGTGCCGTCGGGCTGGAGGG	41	34
MSMEG_5830	+		-	5898426	5898459	GGGGTGACCCGCTACGGGGTCAGGGGGTCAGGGG	52	34
MSMEG_5862	+		-	5928489	5928512	GGGCAGGGTGGGGTTCAAAACGGG	51	24
MSMEG_5889	+		-	5949964.0 | 5950074.0	5949991.0 | 5950101.0	GGGCAGGTTGGGGTTACCGGGGATCGGG | GGGGTCACCGCGGGGGCCTGGGACTGGG	52.0 | 50.0	28.0 | 28.0
MSMEG_5908	+		-	5968223	5968252	GGGCGCCGTCCGGGGTGTCGGGGGTGCGGG	48	30
MSMEG_5943	+		-	6002223	6002256	GGGGCAGGGTCGGCAGGGAGATCTCGAAATCGGG	41	34
MSMEG_5988	-		+	6054456.0 | 6054514.0	6054479.0 | 6054539.0	GGGCGCGGGCCGGGCATCGCTGGG | GGGGCGCTGGGCGCGGGAGCGGTGGG	42.0 | 50.0	24.0 | 26.0
MSMEG_6025	+		-	6090382	6090414	GGGTGTGGGGCAGTTCGTCGACGAGGGCGTGGG	42	33
MSMEG_6078	+		-	6142321	6142342	GGGACCCGCGGGCGGGACCGGG	41	22
MSMEG_6099	-		+	6162163.0 | 6162246.0 | 6162510.0 | 6162619.0 | 6162726.0	6162187.0 | 6162281.0 | 6162566.0 | 6162646.0 | 6162774.0	GGGCGCTCGGGCGGTTCGGGCGGGG | GGGCGGGGTGGGCTCGGGGTTCTCGGCAGGCTCGGG | GGGCGCCGGTTGGGGTGCGGGCTGGGGTGCCGGTTGTGGTGCGGGCTGGGGCTCGGG | GGGGGCGTCTGGGGAGGGGCCGGTGGGG | GGGTTGCGGGGTGAACTGCGGGCCCGGTTGGGGGGTGGGTTGGGAGGGG	50.0 | 50.0 | 47.0 | 64.0 | 52.0	25.0 | 36.0 | 57.0 | 28.0 | 49.0
MSMEG_6134	-		+	6197743	6197765	GGGAAGGGCCGGGTCGATGCGGG	46	23
MSMEG_6201	+		-	6268127.0 | 6268666.0	6268158.0 | 6268686.0	GGGCCAGGGCACCGTCGGGGTTGGTGTAGGGG | GGGCCGGGACGGGCAGCTGGG	46.0 | 47.0	32.0 | 21.0
MSMEG_6208	+		-	6275173	6275196	GGGGGCAGGGCGGTGGGCACCGGG	53	24
MSMEG_6247	-		+	6313387	6313413	GGGTGGGGTAATACTCGGGGAGCCGGG	52	27
MSMEG_6249	-		+	6314780	6314815	GGGTGCGGGTGCCGTCGGGGTTCCAGAACTGCGGGG	41	36
MSMEG_6255	-		+	6320069	6320094	GGGAAGCTGGGAACTGCCGGGCGGGG	48	26
MSMEG_6258	+		-	6322919	6322954	GGGCTCCAGCGGGCCGCGAGTGGGGGGTGGATCGGG	40	36
MSMEG_6301	-	ligD	+	6367312	6367341	GGGCATCTTCGGGTAGTTCGGCGGGTAGGG	40	30
MSMEG_6306	+	gltX	-	6372975	6373009	GGGATGGCGGGGCAGCTGGTCGGGGTCGAACCGGG	44	35
MSMEG_6312	-		+	6379220	6379246	GGGTACGGGTCGGCACGGGTGGCAGGG	44	27
MSMEG_6318	-		+	6386190	6386242	GGGTGCGGGTGGTTGGGGCGGACGGGTGCGGGGTGTGAGGGCGATCGCCGGGG	50	53
MSMEG_6371	+		-	6426565	6426595	GGGGGCGGGGATGTCGGGATGGGCCAGCGGG	54	31
MSMEG_6387	+		-	6446660.0 | 6446728.0	6446692.0 | 6446766.0	GGGTGGCCTCGGGCGGGATCGAGCTCAGCGGGG | GGGGATGCGCGGCGGGGTCAGGGCGATCCAGTGCTGGGG	40.0 | 45.0	33.0 | 39.0
MSMEG_6388	+		-	6449729	6449757	GGGGTGCGGGACGGGTCCAGGCCGAAGGG	44	29
MSMEG_6394	-		+	6465320	6465354	GGGCGGTTCCGCGCTGGGCGGCGGGGTGGCCGGGG	44	35
MSMEG_6405	+		-	6476603	6476663	GGGGTCAAGCCCGGGGAGGTCAAACCAGGGGAGGCCAGACCGGGGGAGGTCAGTGTCGGGG	40	61
MSMEG_6406	+		-	6478958	6478985	GGGCTGATCGTCGGGGGCCGCGGGTGGG	47	28
MSMEG_6414	+		-	6487004.0 | 6487050.0	6487030.0 | 6487099.0	GGGGCCGGGGCGTCGGGCGGCGGCGGG | GGGGGCGGAGCCTGCTCGGGTGCGGGTGCGGGTGCGGGTGCGGGAGCGGG	54.0 | 46.0	27.0 | 50.0
MSMEG_6416	-		+	6487810	6487844	GGGCTGGACGTCGGGTTCGGGATGGAACGGCGGGG	42	35
MSMEG_6424	-		+	6494945	6494992	GGGGCCCAACGGGCGGCGCCGGGGCCGCGAGGGTGGCGGGGCGCCGGG	44	48
MSMEG_6433	-		+	6501268.0 | 6501365.0	6501310.0 | 6501401.0	GGGTCGGTCGCGTATGGGACGGGCGGGTGGGCGTGTGGCTGGG | GGGTCGCGGTGGGCCCGGCCGGGGCGGCTTGCCGGGG	43.0 | 40.0	43.0 | 37.0
MSMEG_6436	+		-	6503542	6503574	GGGCGCAGGCGCGGGGGCGACGGTGGGACCGGG	43	33
MSMEG_6471	-		+	6536589	6536617	GGGCAGGGGCGCCCGGGGTGTGGGCAGGG	53	29
MSMEG_6498	+		-	6560624	6560660	GGGCGTTGCTGGGGCCGCTGGGGGCCGCCTGGCTGGG	41	37
MSMEG_6499	+		-	6561380	6561405	GGGTCGTGGGGGTGGGCCACCACGGG	48	26
MSMEG_6551	-		+	6606292	6606344	GGGGCGCGGCGCGGGGGTCGTGGGCGTGGCGGGCGGTGCCGCGGGCGCCGGGG	46	53
MSMEG_6567	-		+	6623375	6623399	GGGCCGGGCGGGTCGCCAGTTCGGG	40	25
MSMEG_6573	-		+	6628096	6628119	GGGTGGGTTGTCGGTGGGGGCGGG	56	24
MSMEG_6599	+		-	6655411	6655453	GGGGGTCGTCGTGGGTGTCGTCATACGGGCCGTCGGGGACGGG	43	43
MSMEG_6606	-		+	6660692	6660723	GGGCGCCGCCGCGGGCGGCGGGGGTGGTGGGG	48	32
MSMEG_6653	-		+	6705796	6705831	GGGTCGTCGGGAATCAGCGGGTGATCGACGGCGGGG	40	36
MSMEG_6654	+		-	6709642	6709690	GGGTAGATGCAGGATGGGTCGGCGTTGGGGTCGGGCCAGTCGGGCCGGG	41	49
MSMEG_6679	+		-	6731215	6731249	GGGGACTGCGGGGAAGAAGACCTCGGGGCGCAGGG	48	35
MSMEG_6695	-		+	6745697	6745743	GGGTTGGGCTGTTGGAGCGTTCAGGGGGCTCGTTCAGGGGGCCGGGG	46	47
MSMEG_6703	+		-	6754445	6754484	GGGGACCGGCGCAGAGGGGCGGGGACGGGCCACGACCGGG	47	40
MSMEG_6712	-		+	6760505	6760529	GGGTCGGGTTGGTGGCGGGGCGGGG	59	25
MSMEG_6717	+		-	6765708	6765737	GGGAATGTCCGGGTTGCAGGGGAACTGGGG	48	30
MSMEG_6744	+		-	6790252	6790286	GGGGGCGGCGGGATCATGCGGGTGCTCAGGCCGGG	41	35
MSMEG_6747	+		-	6792342	6792363	GGGCCGGGTTCGGGTGCCGGGG	51	22
MSMEG_6781	-		+	6830490	6830525	GGGGAGCGAGGGTGAGGCGCCGCTCGGGCCGGTGGG	40	36
MSMEG_6796	+		-	6845128	6845165	GGGGGTGGATAGGGTTCCGAGGTAGTCGCGGGCGTGGG	40	38
MSMEG_6805	+		-	6852265	6852313	GGGGTCACGGGCTGGGTCACCTGCGTCGGGGGCGCGGTCGGGGCCGGGG	50	49
MSMEG_6808	+		-	6857942	6857972	GGGGATGGGCAGGTCCGGATGCGGGCACGGG	44	31
MSMEG_6839	+		-	6889635	6889664	GGGCGGTGACAACCGGGGCAGGGGTCTGGG	48	30
MSMEG_6844	-		+	6894440	6894466	GGGTGGTGGGGTAGTTCTCGGGGTGGG	55	27
MSMEG_6868	+		-	6916356	6916379	GGGTAGCGGGCGGGCGGTTCGGGG	53	24
MSMEG_6892	-		+	6939123	6939153	GGGTGTTGACGGGTTCGGGCACGAGGCGGGG	44	31
MSMEG_6900	-		+	6945628.0 | 6947964.0	6945692.0 | 6948017.0	GGGGCTCCGGGGACGCCTGGGGCACCAGGCGCCACGGGGACCTCGGGCGCGCCGGGGCCGACGGG | GGGCGGCACCGCCGAGCGGGGCGGCACCGGGGGACGCGGAGGGTTTGCGAGGGG	42.0 | 40.0	65.0 | 54.0
MSMEG_6916	+		-	6958458	6958478	GGGTGTGGGTGGGGGCGAGGG	60	21
MSMEG_6919	+		-	6963047	6963084	GGGAGGCCCGGGAGCTGGGGCAAAGCGGGCAGCGCGGG	42	38
MSMEG_6928	+		-	6970524	6970542	GGGCGGGCCGGGTCAGGGG	56	19
MSMEG_6929	+		-	6974421	6974458	GGGTGTGGCGTCGGGCAGCGTCGCGGGGAAGGCGAGGG	40	38

## Sheet: PQSs in intergenic regions
locus_tag	Gene strand	Gene name	PQS strand	PQS start	PQS end	PQS	PQS score	PQS length
MSMEG_0462	+		+	496986	497014	GGGCCGGGAAGGCTGGGGGTTTGCATGGG	47	29
MSMEG_0575	+		+	538080	538123	GGGGGCGGCGGCGTGGAAAGGGGTGGGATACGCGGTGTACCGGG	40	44
MSMEG_0575	+		+	649513	649538	GGGTGCCGGGGTCGGGAGGTCTTGGG	49	26
MSMEG_0573	-		+	649513	649538	GGGTGCCGGGGTCGGGAGGTCTTGGG	49	26
MSMEG_0800	+		+	886155	886192	GGGGTTCCGCCGCGGGGTGGGGGGCCTGGTGGTCAGGG	47	38
MSMEG_1224	+		-	1292852	1292879	GGGTGGGTGTTTTGGGGTACTAACAGGG	47	28
MSMEG_1222	-		-	1292852	1292879	GGGTGGGTGTTTTGGGGTACTAACAGGG	47	28
MSMEG_1425	+		+	1525757	1525791	GGGGCGTGACAGGGGTGGCAGAAGGGGCGCACGGG	50	35
MSMEG_1584	+		+	1673217	1673246	GGGCCGGGGGTGTTTTCGTTTGGGTGCGGG	46	30
MSMEG_1592	+		+	1680185	1680222	GGGGGCGTGGGACCGATACGGGGCCGGATATTCGTGGG	42	38
MSMEG_1605	+	phoU	+	1692186	1692219	GGGGGCGACGGGTTCCCGGGCGGGAGGTCATGGG	46	34
MSMEG_1900	-		-	1979500	1979527	GGGGAGGATCATGGGGCTCGGGGCGGGG	63	28
MSMEG_2120	+		+	2195135	2195184	GGGGAGCGCTTGGGGGTGGTCGATGTCGGGCTGGCCGTTCGTCGGGCGGG	40	50
MSMEG_2704	+		+	2776396	2776419	GGGCTGTGACCCGGGTGGGTCGGG	42	24
MSMEG_2703	-	hypC	+	2776396	2776419	GGGCTGTGACCCGGGTGGGTCGGG	42	24
MSMEG_2816	+		+	2878998	2879036	GGGGGAACGGTCGTGGGGTCGGCAACAGCCGGGGTGGGG	51	39
MSMEG_2903	+		+	2776396	2776419	GGGCTGTGACCCGGGTGGGTCGGG	42	24
MSMEG_2920	+		+	2983471	2983494	GGGTGTTGCAGGGGCGGGATGGGG	58	24
MSMEG_2919	-		+	2983471	2983494	GGGTGTTGCAGGGGCGGGATGGGG	58	24
MSMEG_3143	-	acnA	-	3218693	3218720	GGGGATGACAGGGCGGGTGCGAGAGGGG	53	28
MSMEG_3144	+		-	3218693	3218720	GGGGATGACAGGGCGGGTGCGAGAGGGG	53	28
MSMEG_3304	+		+	3383532	3383563	GGGGCGGCGGGTGTAGCCCGGCTGGGGCCGGG	45	32
MSMEG_3342	+		+	3418539	3418583	GGGGCCGGCGGGGTCGTTGTACCAGCCGGGAGGGACGTAACCGGG	40	45
MSMEG_3341	-		+	3418539	3418583	GGGGCCGGCGGGGTCGTTGTACCAGCCGGGAGGGACGTAACCGGG	40	45
MSMEG_3410	-		-	3484175	3484206	GGGGATGGGACGGCGGGGAATAGGCACGTGGG	50	32
MSMEG_3411	+		-	3484175	3484206	GGGGATGGGACGGCGGGGAATAGGCACGTGGG	50	32
MSMEG_3637	+		+	3699740	3699765	GGGCTATGGGCCCGGCGTCGGGTGGG	40	26
MSMEG_4322	-		-	4407477	4407511	GGGGCGACACACAGGGTCGCGGGGGTGGCGCTGGG	46	35
MSMEG_4643	-		-	4729918	4729951	GGGCGGTATTTCGCCGGGGAGTGCCGGGGCGGGG	48	34
MSMEG_3724	-	pqqB	-	3792122	3792141	GGGCGTCGGGCCGGGTCGGG	48	20
MSMEG_4174	-		-	4254082	4254107	GGGTCGACAAGGGGTGCAGGGCGGGG	54	26
MSMEG_4175	+		-	4254082	4254107	GGGTCGACAAGGGGTGCAGGGCGGGG	54	26
MSMEG_4185	-	metH	-	4265140	4265189	GGGCGCGGGCGTTCCCTTGGGGGCGGGGTGGATCACAGCTACGGGTTGGG	42	50
MSMEG_4186	+		-	4265140	4265189	GGGCGCGGGCGTTCCCTTGGGGGCGGGGTGGATCACAGCTACGGGTTGGG	42	50
MSMEG_4475	-		+	4559110	4559146	GGGTGGGGCCCTACCGGCAGGGGCGGGCCCGCCGGGG	45	37
MSMEG_4476	+		+	4559110	4559146	GGGTGGGGCCCTACCGGCAGGGGCGGGCCCGCCGGGG	45	37
MSMEG_4526	-		-	4614468	4614501	GGGGGCGCTTGGCGGGCCGTGTCTTGGGTGCGGG	42	34
MSMEG_4549	-		+	2776396	2776419	GGGCTGTGACCCGGGTGGGTCGGG	42	24
MSMEG_4550	+		+	2776396	2776419	GGGCTGTGACCCGGGTGGGTCGGG	42	24
MSMEG_5089	+		+	5188827	5188860	GGGAGGGGGCGCCGCGATGGGTGCGCTTGACGGG	41	34
MSMEG_5455	-		-	5540625	5540645	GGGGAGGGGTCGAGGGTGGGG	70	21
MSMEG_5963	-		-	6026337	6026368	GGGTGCGTGTGTCGAGGGAGGGCGACATGGGG	44	32
MSMEG_6056	-		-	2776396	2776419	GGGCTGTGACCCGGGTGGGTCGGG	42	24
MSMEG_6057	+		-	2776396	2776419	GGGCTGTGACCCGGGTGGGTCGGG	42	24
MSMEG_6081	-		-	6145777	6145808	GGGGCGCCTCGGGCAACTGGGGATGACCTGGG	44	32
MSMEG_6174	-		-	6243527	6243565	GGGCGCCGGGGTGTGATGGGTCACAAGGGCCACTATGGG	40	39
MSMEG_6175	+		-	6243527	6243565	GGGCGCCGGGGTGTGATGGGTCACAAGGGCCACTATGGG	40	39
MSMEG_6180	-		-	6251270	6251298	GGGTTACGCGGGTCGGGCGCGTCGATGGG	40	29
MSMEG_6573	-		-	6628904	6628923	GGGCCAGGGTACGGGTCGGG	48	20
MSMEG_6574	+		-	6628904	6628923	GGGCCAGGGTACGGGTCGGG	48	20
MSMEG_6678	+		+	6729647	6729668	GGGGGTGGGCCTGAAGGGAGGG	56	22
MSMEG_0694	+		-	781996	782041	GGGGTGGGGCCACCGACCCCATTAGGGGGTTAGGGGGTCACTAGGG	44	46
MSMEG_0944	+		-	1024063	1024107	GGGGAGAATAGCGTGGCGGGTGGGGTTACTGCGACGGGTGTGGGG	47	45
MSMEG_1227	+		-	1296999	1297034	GGGGGAAGTCCTTTGGCGGGATGTGGGGGCGCCGGG	45	36
MSMEG_2554	-		+	2639236	2639257	GGGTTTGCCGGGCGAGGGCGGG	46	22
MSMEG_2931	+	thrS	-	2993133	2993161	GGGGCTTCTCCTATGGGCAGGGACTAGGG	42	29
MSMEG_3276	+		-	3358022	3358056	GGGAGTGGGGGGTGGGCCGGCCTCTGACGGGCGGG	48	35
MSMEG_3339	-		+	3416544	3416576	GGGGACGTCCGCAGTGGGCAGGGCGGCGAAGGG	41	33
MSMEG_3474	+		-	3541005	3541026	GGGCGGGCGGGGGCGACGCGGG	56	22
MSMEG_3854	-		+	3926549	3926586	GGGAGTGACCGGGCGGTGTCACTCCGGCGGGGCCGGGG	40	38
MSMEG_3917	-		+	3986415	3986446	GGGTTACGGGCAGTGGGTTGTGGTAGCCGGGG	43	32
MSMEG_4031	+		-	4102880	4102905	GGGGTGGGAACTTGGCGGGGCCGGGG	60	26
MSMEG_4236	-	mraZ	+	4321086	4321181	GGGCGCTTCGAGGGGCCGATTCACGGACGGGTGGGGCCGGGTGGGGCGACCCGTGGGGAAAGGTGGGGAGAGTCGGGGACGTTCACCATGCTCGGG	42	96
MSMEG_4606	-		+	4693850	4693868	GGGTTCGGGTCTGGGTGGG	52	19
MSMEG_5101	+		-	5198616	5198638	GGGGTGGGGGAGGGGTGTGCGGG	68	23
MSMEG_6147	+		-	267506	267536	GGGGTGGTCCCGTGTCGCCGGGTGGGGCGGG	46	31
MSMEG_6732	+		-	6778436	6778459	GGGCGGGCAGGGGGTGGGTCGGGG	64	24

## Sheet: PQSs in promoter regions
locus_tag	Gene strand	PQS strand	PQS start	PQS end	PQS	PQS score	PQS length
MSMEG_0422	+	+	496986	497014	GGGCCGGGAAGGCTGGGGGTTTGCATGGG	47	29
MSMEG_1605	+	+	1692186	1692219	GGGGGCGACGGGTTCCCGGGCGGGAGGTCATGGG	46	34
MSMEG_1900	-	-	1979500	1979527	GGGGAGGATCATGGGGCTCGGGGCGGGG	63	28
MSMEG_2123	-	+	2201862	2201914	GGGCGGGGCGGAGACAGGGGCGGGGTTGCCGGCGGGGAGCGTGCGGGTGCGGG	52	53
MSMEG_2556	-	+	2641999	2642033	GGGTCAGCGTCAGGGTCGGGGCATGTGCGAGTGGG	40	35
MSMEG_2931	+	-	2993133	2993161	GGGGCTTCTCCTATGGGCAGGGACTAGGG	42	29
MSMEG_3020	+	-	3092956	3093002	GGGGTGTTCGGTGGACCGGGCACGTTTCGGGGCGTGCGGGTTTCGGG	41	47
MSMEG_3171	-	-	3248482	3248518	GGGGGTGGGTCTGATCCTTGCCGGGGGTGTCGCGGGG	48	37
MSMEG_3836	-	+	3906189	3906215	GGGTGCGGGCCTCATCGGGCTCAGGGG	44	27
MSMEG_4322	-	-	4407477	4407511	GGGGCGACACACAGGGTCGCGGGGGTGGCGCTGGG	46	35
MSMEG_4553	+	-	4645756	4645791	GGGGGACAGGGCAGGGGTGGTGTCGGTGCGGTGGGG	52	36
MSMEG_5452	-	+	5537367	5537394	GGGTGCGGGTGGGGTTGGACATCGCGGG	48	28
MSMEG_5741	-	-	5825737	5825773	GGGGGTGAGATGGGACGAGGGGATGCCATCACCAGGG	42	37
MSMEG_6180	-	-	6251270	6251298	GGGTTACGCGGGTCGGGCGCGTCGATGGG	40	29
MSMEG_6258	+	-	6322919	6322954	GGGCTCCAGCGGGCCGCGAGTGGGGGGTGGATCGGG	40	36
MSMEG_6471	-	+	6536589	6536617	GGGCAGGGGCGCCCGGGGTGTGGGCAGGG	53	29
MSMEG_6678	+	+	6729647	6729668	GGGGGTGGGCCTGAAGGGAGGG	56	22
