# Supplementary material for: Genome-Wide Transcriptional Response of Mycobacterium smegmatis MC2155 to G-Quadruplex Ligands BRACO-19 and TMPyP4
Source: Front Microbiol. 2022 Mar 4;13:817024. doi: 10.3389/fmicb.2022.817024 (PMC8931766; doi:10.3389/fmicb.2022.817024)
Supplement: Supplementary file 3 [file Table_3.XLSX]

## Sheet: Лист1
Table S3. Changes in melting temperature observed in PQSs (from genes with different expression levels) in the presence of BRACO-19 and TMPyP4 ligands, obtained by CD melting spectroscopy
Gene ID	gene strand	PQS strand	BRACO-19	TMPyP4	sequence, 5’-3’	G4 Topologya	T1/2	ΔT1/2	ΔT1/2
							±1 °C	±2 °Cb	±2 °Cb (TmPyP4)
								(BRACO)
MSMEG_6223	+	+	up	up	GGGTGGGCGCGACGGGTGTTCTGGG	m/p	47	10	8
MSMEG_1762	-	-	up		GGGCCGGGAGGTGGGCCCGCGGG	m/p	61	9	14
MSMEG_2462	+	-	up		GGGATCGGGCGTGGGTAGGG	m/a	55	6	8
MSMEG_0045	+	-	up		GGGATGGGCCGGATCGGGCGGGG	m	62	6	2
MSMEG_3505	+	+			GGGGACGGGACCGGGTCGATCCGGG	m/p	55	8	2
MSMEG_3174	+	+			GGGCGCTGGGGCTCGGGTTGATCCTGGG	m/a	42	3	8
MSMEG_0158	+	+		down	GGGCTGGGTGCTCAAGTGCAAGGGCTGGG	a	38	4	13
MSMEG_0564	-	-	down		GGGACTGGGCGCGGGCGGCGAGGG	m/a	54	0	7
MSMEG_4689	+	-	down	down	GGGGCGCCGGGAGCCGCCGGGTCGGCGTGGGCGGGG	m	57	13	11
MSMEG_1680	-	+	down	down	GGGAACTCCATAGGACGGGGCGCGGGTCGGG	m	42	25	4
ap, parallel; a, antiparallel; m, mixed
bdeltaT1/2 = T1/2_with lig. – T1/2_without lig.
