# Supplementary material for: Genome-Wide Transcriptional Response of Mycobacterium smegmatis MC2155 to G-Quadruplex Ligands BRACO-19 and TMPyP4
Source: Front Microbiol. 2022 Mar 4;13:817024. doi: 10.3389/fmicb.2022.817024 (PMC8931766; doi:10.3389/fmicb.2022.817024)
Supplement: Supplementary file 4 [file Table_4.XLSX]

## Sheet: DNA replication and reparation 
Table S4. Mycobacterial DNA replication and reparation proteins
Locus Tag	Gene name	M. tuberculosis H37Rv homologue	Gene product	System	Function	BRACO-19		TMPyP4		Reference
						log2FC	FDR	log2FC	FDR
MSMEG_6947	dnaA	Rv0001	chromosomal replication initiation protein	DNA replication	Primosome (loading of replicative helicase DnaB)	-0.793905	7.36368e-07	-0.168704	0.125739	1
MSMEG_6892	dnaB	Rv0058	replicative DNA helicase	DNA replication	Replicative helicase	0.443373	0.000339502	-0.237343	0.0362271	1
MSMEG_4482	dnaG	Rv2343c	DNA primase	DNA replication	RNA primase	0.0392758	0.715021	0.0855731	0.423228	1
MSMEG_6285	dnaX	Rv3721c	DNA polymerase III subunits gamma and tau	DNA replication	Clamp loader (clamp loading, SSB loading, polymerase connection)	-0.162784	0.110156	0.0767597	0.477676	1
MSMEG_0006	gyrA	Rv0006	DNA gyrase subunit A	DNA replication	Topoisomerases, gyrases	1.21581	1.85396e-09	-0.877898	1.36806e-07	1, 2
MSMEG_0005	gyrB	Rv0005	DNA gyrase subunit B	DNA replication	Topoisomerases, gyrases	1.20866	8.74906e-10	-0.763453	3.44125e-07	1, 2
MSMEG_4572	holA	Rv2413c	hypothetical protein	DNA replication	Clamp loader (clamp loading, SSB loading, polymerase connection)	0.328885	0.0172548	0.509736	0.000872897	1
MSMEG_6153	holB	Rv3644c	DNA polymerase III subunit delta'	DNA replication	Clamp loader (clamp loading, SSB loading, polymerase connection)	0.0551376	0.710266	-0.0238231	0.881188	1
MSMEG_3839	polA	Rv1629	DNA polymerase I	DNA replication	DNA polymerases	-0.308972	0.00425624	-0.568913	2.03603e-05	1, 3
MSMEG_3061	priA	Rv1402	primosome assembly protein PriA	DNA replication	Primosome (loading of replicative helicase DnaB)	-0.188525	0.350816	0.176184	0.387188	1
MSMEG_6157	topA	Rv3646c	DNA topoisomerase I	DNA replication	Topoisomerases, gyrases	-0.187013	0.0541395	-0.477677	8.04686e-05	1
MSMEG_3178	dnaE1	Rv1547	DNA polymerase III subunit alpha	DNA Replication and Repair	Core-clamp (leading- and lagging-strand DNA synthesis)	0.129837	0.14953	-0.271427	0.00591049	1, 3
MSMEG_0001	dnaN	Rv0002	DNA polymerase III subunit beta	DNA Replication and Repair	Core-clamp (leading- and lagging-strand DNA synthesis)	-0.0631272	0.515561	-0.384756	0.000606879	1
MSMEG_6275	dnaQ	Rv3711c	DNA polymerase III subunit epsilon	DNA Replication and Repair	Core-clamp (leading- and lagging-strand DNA synthesis)	-0.207139	0.0766879	-0.0669708	0.594296	1
MSMEG_2087	ligA	Rv3104c	transporter small conductance mechanosensitive ion channel (MscS) family protein	DNA Replication and Repair	DNA ligases	0.725894	1.01291e-05	0.0713887	0.605626	3
MSMEG_4925	alkA	Rv1317c	transcriptional regulator, Ada family protein/DNA-3-methyladenine glycosylase II	Alkylation damage repair system/Base excision repair	DNA glycosylases	3.15636	9.22661e-13	0.626109	0.000606879	3, 4
MSMEG_4928	ogt	Rv1316c	methylated-DNA--protein-cysteine methyltransferase	Alkylation damage repair system/Base excision repair	N-glycosyl hydrolase	3.31738	9.48764e-13	0.445224	0.013258	4, 5
MSMEG_2765	dut	Rv2697c	deoxyuridine 5'-triphosphate nucleotidohydrolase	Base excision repair	Nucleotide pool sanitization enzymes	0.584676	3.98284e-05	-0.0724797	0.560091	3
MSMEG_1383	end	Rv0670	endonuclease IV	Base excision repair	apurinic/apyrimidinic cite endonucleases	-0.240591	0.016008	0.0221732	0.836228	3
MSMEG_5545	fpg2	Rv0944	formamidopyrimidine-DNA glycosylase	Base excision repair	DNA glycosylases	-1.17842	1.65865e-06	-0.644403	0.000784002	3
MSMEG_6304	ligC	Rv3731	ATP-dependent DNA ligase	Base excision repair	DNA ligases	-0.0833438	0.678522	0.373083	0.0515775	3
MSMEG_5422	mazG	Rv1021	nucleoside triphosphate pyrophosphohydrolase	Base excision repair	Nucleotide pool sanitization enzymes	0.669404	6.09264e-06	-1.13291	2.60163e-08	3
MSMEG_2419	mutM	Rv2924c	formamidopyrimidine-DNA glycosylase	Base excision repair	DNA glycosylases	0.640645	1.04933e-05	0.547655	7.85716e-05	3
MSMEG_2390	mutT1	Rv2985	NUDIX family hydrolase	Base excision repair	Nucleotide pool sanitization enzymes	-0.421109	0.000347006	-0.50265	8.2159e-05	3
MSMEG_5148	mutT2	Rv1160	CTP pyrophosphohydrolase	Base excision repair	Nucleotide pool sanitization enzymes	0.175403	0.652725	0.27297	0.486562	3
MSMEG_0790	mutT3	Rv0413	NUDIX family hydrolase	Base excision repair	Nucleotide pool sanitization enzymes	-0.0711838	0.56166	-0.155249	0.20762	3
MSMEG_6083	mutY	Rv3589	A/G-specific adenine glycosylase	Base excision repair	DNA glycosylases	0.424784	0.00425624	-0.0810686	0.589154	3
MSMEG_4683	nei1	Rv2464c	formamidopyrimidine-DNA glycosylase	Base excision repair	DNA glycosylases	-0.445436	0.00295853	0.203796	0.138596	3
MSMEG_1756	nei2	Rv3297	endonuclease VIII	Base excision repair	DNA glycosylases	0.377368	0.0818108	-0.87627	0.00157197	3
MSMEG_6187	nth	Rv3674c	endonuclease III	Base excision repair	DNA glycosylases	0.0416699	0.755221	-0.0668366	0.625692	3
MSMEG_6301	polD1/prim-polC	Rv3730c	DNA polymerase LigD polymerase subunit	Base excision repair	DNA polymerases	0.0569844	0.721109	-0.117582	0.465779	3
MSMEG_5082	tagA	Rv1210	DNA-3-methyladenine glycosylase I	Base excision repair	DNA glycosylases	0.0602404	0.616976	0.18603	0.118001	3
MSMEG_5031	udgB	Rv1259	uracil-DNA glycosylase	Base excision repair	DNA glycosylases	0.28196	0.359539	0.362124	0.246099	3
MSMEG_2399	ung	Rv2976c	uracil-DNA glycosylase	Base excision repair	DNA glycosylases	0.0875632	0.535458	0.3651	0.0126767	3
MSMEG_0829	xthA	Rv0427c	exodeoxyribonuclease III	Base excision repair	apurinic/apyrimidinic cite endonucleases	-0.631846	0.000338635	0.146098	0.330584	3
MSMEG_1943	adnB	Rv3201c	End resection helicase-nuclease, RecA loading dependent on RecR as a mediator	Homologous recombination	end resection and RecA loading	0.488713	8.80719e-05	-0.337512	0.00331393	3
MSMEG_2723	recA	Rv2737c	recombinase A	Homologous recombination	strand exchange	-0.753516	3.05229e-07	-0.549088	1.59319e-05	3
MSMEG_0003	recF	Rv0003	recombination protein F	Homologous recombination	end resection and RecA loading	0.347848	0.0135479	-0.596507	0.000405607	3
MSMEG_2403	recG	Rv2973c	ATP-dependent DNA helicase RecG	Homologous recombination	Holliday junction resolution	0.0601542	0.620948	-0.58061	0.000107099	3
MSMEG_4491	recO	Rv2362c	DNA repair protein RecO	Homologous recombination	end resection and RecA loading	-0.0355812	0.802096	0.205672	0.126243	3
MSMEG_6279	recR	Rv3715c	recombination protein RecR	Homologous recombination	end resection and RecA loading	-0.526931	3.63535e-05	-0.341219	0.00250857	3
MSMEG_2944	ruvA	Rv2593c	Holliday junction DNA helicase RuvA	Homologous recombination	Holliday junction resolution	0.368471	0.00707338	-0.0592384	0.684626	3
MSMEG_2945	ruvB	Rv2592c	Holliday junction DNA helicase RuvB	Homologous recombination	Holliday junction resolution	0.202275	0.109892	-0.277472	0.0400868	3
MSMEG_2943	ruvC	Rv2594c	Holliday junction resolvase	Homologous recombination	Holliday junction resolution	0.276381	0.0354001	-0.034964	0.810875	3
MSMEG_3026	ruvX	Rv2554c	Holliday junction resolvase-like protein	Homologous recombination	Holliday junction resolution	0.426384	0.000400333	-0.432131	0.000588348	3
MSMEG_6896	ssba	Rv0054	single-stranded DNA-binding protein	Homologous recombination	strand exchange	-1.43455	3.91778e-09	-0.399253	0.00388245	3
MSMEG_4701	ssbb	Rv2478c	hypothetical protein	Homologous recombination	strand exchange	0.938332	0.0011601	1.24778	8.08769e-05	3
MSMEG_1941	adnA	Rv3202c	End resection helicase-nuclease, RecA loading dependent on RecR as a mediator	Homologous recombination:	end resection and RecA loading	-0.00189227	0.986483	-0.286515	0.0118332	3
MSMEG_4923	nucS	Rv1321	hypothetical protein	Mismatch repair	Possible role in mismatch repair	0.0805246	0.423439	0.435546	0.000258059	3
MSMEG_5580	ku	Rv0937c	Ku protein	Non-homologous end joining repair	DNA bridging activity binds to broken ends	-0.197832	0.150069	0.249814	0.0762164	3
MSMEG_5570	ligD	Rv0938	ATP-dependent DNA ligase	Non-homologous end joining repair	DNA ligases	0.435425	0.00182058	0.137383	0.301931	3
MSMEG_4259	cho	Rv2191	hypothetical protein	Nucleotide excision repair	Not characterized yet	0.800054	7.81158e-05	0.197588	0.258147	3
MSMEG_5423	mfd	Rv1020	transcription-repair coupling factor	Nucleotide excision repair	Transcription-coupled DNA repair, Binds damaged DNA, displaces the RNA Pol and recruits UvrABC	0.968231	7.98891e-09	0.135437	0.152994	3
MSMEG_3808	uvrA	Rv1638	excinuclease ABC subunit A	Nucleotide excision repair	DNA-dependent ATPase activity, dimer binds to DNA and directs UvrB binding	-0.566261	1.23484e-05	-0.0528939	0.623004	3
MSMEG_3816	uvrB	Rv1633	excinuclease ABC subunit B	Nucleotide excision repair	In complex with UvrA dimer, scans DNA for damage	-0.141479	0.219895	0.0506082	0.691018	3
MSMEG_3078	uvrC	Rv1420	excinuclease ABC subunit C	Nucleotide excision repair	Nucleotide cleavage activity directed by UvrA2B	0.328491	0.00225661	-0.413327	0.000457565	3
MSMEG_5534	uvrD1	Rv0949	ATP-dependent DNA helicase PcrA	Nucleotide excision repair	Helicase activity, displacement of DNA cleaved by UvrABC	0.230202	0.0233755	0.109184	0.287487	7
MSMEG_1952	uvrD2	Rv3198c	ATP-dependent DNA helicase	Nucleotide excision repair	Non-essential helicase activity, yet unidentified roles	0.764177	3.87298e-06	0.0795999	0.5398	7
MSMEG_4305	RNaseH1	Rv2228c	bifunctional RNase H/acid phosphatase	Ribonucleotide excision	Incises a minimum 4–5 ribonucleotide long tract from DNA-RNA duplex	-0.348959	0.00994747	-0.710808	3.24451e-05	3, 11
MSMEG_2442	RNaseH2 (rnhB)	Rv2902c	ribonuclease HII	Ribonucleotide excision	RER, able to incise single ribonucleotide from DNA-RNA duplex	1.09884	6.32808e-08	0.450504	0.00148153	3
MSMEG_1327	recB	Rv0630c	exodeoxyribonuclease V subunit beta	Single-strand annealing pathway	End resection helicase-nuclease complex	0.314333	0.020787	-1.16646	2.71838e-07	3
MSMEG_1328	recC	Rv0631c	exodeoxyribonuclease V subunit gamma	Single-strand annealing pathway	End resection helicase-nuclease complex	0.126664	0.310524	-0.051724	0.707562	3
MSMEG_1325	recD	Rv0629c	exodeoxyribonuclease V subunit alpha	Single-strand annealing pathway	End resection helicase-nuclease complex	0.690078	0.0065069	-0.535871	0.0543816	3
MSMEG 3172	dinB1	Rv1537	DNA polymerase IV	trans-lesion synthesis	Translesion polymerases and associated proteins					1
MSMEG_2294/MSMEG_1014	dinB2	Rv3056	DNA polymerase IV	trans-lesion synthesis	Translesion polymerases and associated proteins					3
MSMEG_6443	dinB3	Rv1329c	DNA polymerase IV	trans-lesion synthesis	Translesion polymerases and associated proteins	1.5239	1.9645e-07	0.339039	0.104471	3
MSMEG_1633	dnaE2	Rv3370c	error-prone DNA polymerase	trans-lesion synthesis	Translesion polymerases and associated proteins	1.34278	1.7149e-08	0.903209	3.88138e-06	3
MSMEG_1620	imuA ′	Rv3395c	hypothetical protein	trans-lesion synthesis	Translesion polymerases and associated proteins	1.5225	0.000599524	-0.120268	0.825962	8
MSMEG_1622	imuB	Rv3394c	DNA repair polymerase	trans-lesion synthesis	Translesion polymerases and associated proteins	1.28795	0.000144675	0.963112	0.0029573	8
MSMEG_4912	dinG	Rv3056	ATP-dependent helicase	Other proteins	Helicase activity	0.276734	0.0295624	-0.253487	0.0538866	9
MSMEG_4259	dnaQ-UvrC	Rv2191	hypothetical protein	Other proteins	Exonuclease/Endonuclease activity	0.800054	7.81158e-05	0.197588	0.258147	1
MSMEG_3885	helY	Rv2092c	DEAD/DEAH box helicase	Other proteins	Helicase activity	1.77994	3.25703e-11	-0.176605	0.113436	10
MSMEG_2740	lexA	Rv2720	LexA repressor	Other proteins	SOS-repair activator	-0.341152	0.00264642	-0.259173	0.0187483	6
MSMEG_2277	ligB	Rv3062	ATP-dependent DNA ligase	Other proteins	yet unidentified roles	0.0093606	0.9438	-0.37399	0.00469645	3
MSMEG_0597	polD2	Rv0269c	Putative DNA polymerases	Other proteins	yet unidentified roles	0.635601	0.000242736	0.433599	0.0071917	3
MSMEG_6445	polX	Rv3856c	hypothetical protein	Other proteins	yet unidentified roles	0.659318	0.00687241	0.23077	0.353811	1
MSMEG_6079	radA	Rv3585	DNA repair protein RadA	Other proteins	Potential role in radiation damage repair	-0.354564	0.0025299	0.477446	0.000218116	3
MSMEG_2768	recGwed	Rv2694c	OB-fold nucleic acid binding domain-containing protein	Other proteins	Binds Holliday junction in vitro, potential role in DNA repair	-0.287967	0.067275	-0.158515	0.328614	3
MSMEG_5397	recQ		ATP-dependent DNA helicase RecQ	Other proteins	Helicase activity	2.15934	0.00010528	1.54551	0.00440097
MSMEG_2724	recX	Rv2736c	recombination regulator RecX	Other proteins	Controls expression of RecA	-0.203951	0.145982	-0.0610909	0.691826	3
MSMEG_5935	rqlH		ATP-dependent DNA helicase	Other proteins	Helicase activity	0.217555	0.0392642	-0.29299	0.0091364	12
	References
1.	Ditse, Z., Lamers, M. H. & Warner, D. F. DNA Replication in Mycobacterium tuberculosis. Microbiol. Spectr. 5, 1–24 (2017).
2.	A, A., LM, F., V, J. & E, C. First functional characterization of a singly expressed bacterial type II topoisomerase: the enzyme from Mycobacterium tuberculosis. Biochem. Biophys. Res. Commun. 348, 158–165 (2006).
3.	Singh, A. Guardians of the mycobacterial genome: A review on DNA repair systems in Mycobacterium tuberculosis. Microbiology 163, 1740–1758 (2017).
4.	A, D. S. et al. Characterization of the Proteins Involved in the DNA Repair Mechanism in M. smegmatis. Int. J. Mol. Sci. 21, 1–14 (2020).
5.	Miggiano, R. et al. Biochemical and structural studies of the Mycobacterium tuberculosis O6-methylguanine methyltransferase and mutated variants. J. Bacteriol. 195, 2728–2736 (2013).
6.	Rand, L. et al. The majority of inducible DNA repair genes in Mycobacterium tuberculosis are induced independently of RecA. Mol. Microbiol. 50, 1031–1042 (2003).
7.	T, S., K, S., RS, T., A, D. & G, N. Mycobacterium tuberculosis UvrD1 and UvrD2 helicases unwind G-quadruplex DNA. FEBS J. 286, 2062–2086 (2019).
8.	Warner, D. F. et al. Essential roles for imuA′- and imuB-encoded accessory factors in DnaE2-dependent mutagenesis in Mycobacterium tuberculosis. Proc. Natl. Acad. Sci. 107, 13093–13098 (2010).
9.	Thakur, R. S. et al. Mycobacterium tuberculosis DinG Is a Structure-specific Helicase That Unwinds G4 DNA: IMPLICATIONS FOR TARGETING G4 DNA AS A NOVEL THERAPEUTIC APPROACH*. J. Biol. Chem. 289, 25112 (2014).
10.	Uson, M. L., Ordonez, H. & Shuman, S. Mycobacterium smegmatis HelY Is an RNA-Activated ATPase/dATPase and 3′-to-5′ Helicase That Unwinds 3′-Tailed RNA Duplexes and RNA:DNA Hybrids. J. Bacteriol. 197, 3057 (2015).
11.	Watkins, H. A. & Baker, E. N. Structural and Functional Characterization of an RNase HI Domain from the Bifunctional Protein Rv2228c from Mycobacterium tuberculosis. J. Bacteriol. 192, 2878 (2010).
12.	Ordonez, H., Unciuleac, M. & Shuman, S. Mycobacterium smegmatis RqlH defines a novel clade of bacterial RecQ-like DNA helicases with ATP-dependent 3′–5′ translocase and duplex unwinding activities. Nucleic Acids Res. 40, 4604 (2012).
