# Supplementary material for: Genome-Wide Transcriptional Response of Mycobacterium smegmatis MC2155 to G-Quadruplex Ligands BRACO-19 and TMPyP4
Source: Front Microbiol. 2022 Mar 4;13:817024. doi: 10.3389/fmicb.2022.817024 (PMC8931766; doi:10.3389/fmicb.2022.817024)
Supplement: Supplementary file 5 [file Table_5.XLSX]

## Sheet: GO
Table S5. Gene ontology and KEGG analyses
TMPyP4
Pathway ID	Biological process	#	p.adjust	State
GO:0006351	transcription, DNA-templated	36	0.00263281	1
GO:0006810	transport	12	0.111848	1
GO:0006355	regulation of transcription, DNA-templated	21	0.271516	1
GO:0006790	sulfur compound metabolic process	2	0.827265	1
GO:0006352	DNA-templated transcription, initiation	4	0.827265	1
GO:0006526	arginine biosynthetic process	8	3.86556e-06	All
BRACO-19
Pathway ID	Biological process	#	p.adjust	State
GO:0006810	transport	17	0.538583	1
Co-regulated by both compounds
Pathway ID	Biological process	#	p.adjust	State
GO:0006351	transcription, DNA-templated	18	0.00863986	1
GO:0006355	regulation of transcription, DNA-templated	13	0.0233526	1
GO:0006810	transport	7	0.0524734	1
GO:0006352	DNA-templated transcription, initiation	2	1	1

## Sheet: KEGG
TMPyP4
KEGG Identifier	Description	#	p.adjust	State
msm02010	ABC transporters	20	0.02662	1
msm00920	Sulfur metabolism	8	0.02662	1
msm00220	Arginine biosynthesis	10	0.0310198	-1
msm00220	Arginine biosynthesis	10	0.0302632	All
BRACO-19
KEGG Identifier	Description	#	p.adjust	State
msm01053	Biosynthesis of siderophore group nonribosomal peptides	7	1.27799e-05	1
msm00020	Citrate cycle (TCA cycle)	7	0.202631	-1
Co-regulated by both compounds
KEGG Identifier	Description	#	p.adjust	State
msm00970	Aminoacyl-tRNA biosynthesis	8	0.00180822	1
