# Supplementary material for: Genome-Wide Transcriptional Response of Mycobacterium smegmatis MC2155 to G-Quadruplex Ligands BRACO-19 and TMPyP4
Source: Front Microbiol. 2022 Mar 4;13:817024. doi: 10.3389/fmicb.2022.817024 (PMC8931766; doi:10.3389/fmicb.2022.817024)
Supplement: Supplementary file 6 [file Table_6.XLSX]

## Sheet: iron metabolism-related genes
Table S6. Changes in the iron metabolism-related genes during BRACO-19 exposure
Geneid	Gene name	M. tuberculosis H37Rv homologue	cluster	Start	End	Strand	Length	logFC	logCPM	PValue	FDR
MSMEG_0012	fxuC		exochelin synthesis and transport	11215	12246	+	1032	1.64373	3.62733	2.91728e-08	3.9752e-07
MSMEG_0014	fxbA			14130	15098	-	969	0.295254	3.28164	0.239056	0.315193
MSMEG_0015	fxuB			13310	14140	+	831	1.12947	3.39646	2.34587e-05	0.000105353
MSMEG_0017	exiT			15525	17252	+	1728	4.2277	3.79983	2.51698e-13	6.02262e-11
MSMEG_0018	exiT			17249	19018	+	1770	4.84991	4.38817	1.37067e-14	1.02492e-11
MSMEG_0019	fxbB and fxbC			19052	41623	+	22572	3.69435	7.30922	7.76425e-18	4.64457e-14
MSMEG_0020	fxuD			41689	42636	-	948	1.78054	5.55277	1.39844e-11	9.9589e-10
MSMEG_4508	mbtH	Rv2377c	Mbt-1 cluster	4583805	4584014	-	210	-0.823914	3.55552	0.00257137	0.00628089
MSMEG_4509	mbtG	Rv2378c		4583992	4585299	-	1308	0.181232	2.682	0.600808	0.673809
MSMEG_4510	mbtF	Rv2379c		4585320	4589759	-	4440	2.76421	6.05719	1.3346e-12	1.73555e-10
MSMEG_4511	mbtE	Rv2380c		4589756	4595215	-	5460	2.83422	7.30005	3.12556e-14	2.07746e-11
MSMEG_4512	mbtD	Rv2381c		4595208	4598201	-	2994	3.8366	5.7244	9.71411e-16	9.48764e-13
MSMEG_4513	mbtC	Rv2382c		4598198	4599499	-	1302	3.95088	5.17047	6.89127e-16	9.22661e-13
MSMEG_4514	mbtT			4599486	4600232	-	747	4.32476	4.73786	4.48706e-13	8.66206e-11
MSMEG_4515	mbtB	Rv2383c		4600229	4603738	-	3510	3.45021	6.84078	3.87965e-16	9.22661e-13
MSMEG_4516	mbtA	Rv2384		4603836	4605512	+	1677	1.97037	3.78151	3.34833e-07	2.907e-06
MSMEG_4524	mbtI	Rv2386c		4611535	4612887	-	1353	1.86315	4.80182	1.23191e-09	3.00786e-08
MSMEG_2128	mbtK	Rv1347c	Mbt-2 cluster	2204236	2204883	+	648	0.469605	3.7993	0.0465744	0.0779541
MSMEG_2130	mbtN	Rv1346		2205201	2206385	-	1185	1.24705	5.67301	3.90613e-09	8.01668e-08
MSMEG_2131	mbtM	Rv1345		2206382	2207962	-	1581	1.16962	5.30076	1.24862e-07	1.299e-06
MSMEG_2132	mbtL	Rv1344		2207959	2208228	-	270	0.185713	2.49478	0.467736	0.549281
MSMEG_0615	eccA3	Rv0282	Esx-3 secretion system	691998	693767	+	1770	1.18531	5.45384	1.42226e-07	1.43958e-06
MSMEG_0616	eccB3	Rv0283		693764	695320	+	1557	2.12332	4.98886	3.38507e-11	1.88263e-09
MSMEG_0617	eccC3	Rv0284		695317	699294	+	3978	2.08491	7.05466	5.99129e-13	1.024e-10
MSMEG_0618	pe	Rv0285		699291	699602	+	312	1.82504	2.67392	1.07422e-06	7.65908e-06
MSMEG_0619	ppe	Rv0286		699604	701175	+	1572	2.08796	4.85759	1.98959e-11	1.29366e-09
MSMEG_0620	esxG	Rv0287		701225	701518	+	294	0.330687	4.83192	0.0705656	0.110968
MSMEG_0621	esxH	Rv0288		701553	701840	+	288	0.892027	3.87774	0.0001054	0.000382123
MSMEG_0622	espG3	Rv0289		701853	702734	+	882	1.27752	5.70166	6.39742e-09	1.18232e-07
MSMEG_0623	eccD3	Rv0290		702737	704164	+	1428	1.66636	5.27126	9.64161e-10	2.4968e-08
MSMEG_0624	mycP3	Rv0291		704172	705551	+	1380	1.77003	5.84681	3.02696e-11	1.7882e-09
MSMEG_0626	eccE3	Rv0292		705548	706477	+	930	1.39993	4.39207	1.1214e-07	1.17482e-06
MSMEG_6553	irtB	Rv1349	Mycobactin import	6607155	6608885	-	1731	2.48185	4.68661	1.79348e-11	1.19206e-09
MSMEG_6554	irtA	Rv1348		6608882	6611464	-	2583	2.32341	4.98686	1.56833e-11	1.07836e-09
MSMEG_3564	bfrA	Rv1876	iron storage	3626184	3626669	-	486	-0.5793	8.83724	1.77152e-05	8.27907e-05
MSMEG_6522	bfrB	Rv3841		6583066	6583887	-	822	-0.47967	3.53334	0.0284595	0.0510173
